# Supplementary material for: Transcriptomic analyses of bacterial growth on fungal necromass reveal different microbial community niches during degradation
Source: Appl Environ Microbiol. 2024 Sep 12;90(10):e01062-24. doi: 10.1128/aem.01062-24 (PMC11497827; doi:10.1128/aem.01062-24)
Supplement: Supplemental tables — Tables S3 to S22. [file aem.01062-24-s0002.xlsx]

## Sheet: Table S3
Table S3. C. pinensis gene expression data when grown on glucose during exponential growth compared to stationary phase. Exponential growth on glucose is the experimental condition that was compared to the control condition of stationary phase on glucose.
Gene ID	Gene Product	Fold-Change (log2)	p-value		CAZyme-encoding genes highlighted in yellow
Cpin_6880	TonB-dependent receptor plug	7.07646	2.39786e-194
Cpin_3085	alkyl hydroperoxide reductase/ Thiol specific antioxidant/ Mal allergen	6.335	1.13048e-227		Nitrogen utilization genes highlighted in green
Cpin_6879	hypothetical protein	6.22585	9.32119e-130
Cpin_2829	conserved hypothetical protein	4.91583	2.55904e-40
Cpin_6740	TonB-dependent receptor plug	4.89122	0
Cpin_1782	RagB/SusD domain protein	4.76779	6.07221e-13
Cpin_1783	hypothetical protein	4.66769	2.86412e-10
Cpin_6739	RagB/SusD domain protein	4.49886	4.97507e-226
Cpin_1784	hypothetical protein	4.42628	8.36058e-14
Cpin_1897	TonB-dependent receptor plug	4.35093	8.58776e-103
Cpin_1552	TonB-dependent receptor plug	4.22404	4.77328e-08
Cpin_1778	RagB/SusD domain protein	4.19625	9.74437e-09
Cpin_0609	efflux transporter, RND family, MFP subunit	4.16739	2.12129e-39
Cpin_1893	TonB-dependent receptor plug	4.14662	6.561e-76
Cpin_6737	glycoside hydrolase family 16	4.13838	1.92772e-96
Cpin_5170	hypothetical protein	4.11981	4.51686e-34
Cpin_6271	cytochrome c class I	4.08605	3.24024e-59
Cpin_6738	hypothetical protein	4.06268	1.56009e-84
Cpin_2615	hypothetical protein	4.01795	3.92904e-63
Cpin_6736	glycoside hydrolase family 30	4.00521	6.66234e-126
Cpin_5672	6-phospho 3-hexuloisomerase	3.96321	2.14779e-93
Cpin_1551	RagB/SusD domain protein	3.92247	1.54596e-09
Cpin_4350	WGR domain protein	3.90635	2.07067e-41
Cpin_2830	secretion protein HlyD	3.88298	9.53691e-36
Cpin_5796	putative kinase	3.88048	8.92844e-09
Cpin_4822	glycosyl hydrolase 38 domain protein	3.82201	7.10644e-17
Cpin_0575	protein of unknown function DUF458	3.80376	0.000596523
Cpin_4816	hypothetical protein	3.8024	0.000612238
Cpin_1898	hypothetical protein	3.77419	1.92772e-71
Cpin_5469	Nucleoside-diphosphate kinase	3.76603	6.61437e-40
Cpin_0658	nuclease (SNase domain protein)	3.75829	1.1081e-25
Cpin_4122	hypothetical protein	3.74643	1.07242e-23
Cpin_7271	TonB-dependent receptor plug	3.74524	1.25974e-50
Cpin_7211	Glutamate--ammonia ligase	3.63479	4.20675e-84
Cpin_5559	hypothetical protein	3.62791	7.07746e-15
Cpin_6272	protein of unknown function DUF1080	3.61579	6.66372e-50
Cpin_1894	hypothetical protein	3.60813	1.56506e-62
Cpin_6639	Domain of unknown function DUF1793	3.6061	4.35879e-79
Cpin_1780	hypothetical protein	3.60476	1.06988e-05
Cpin_0610	outer membrane efflux protein	3.59717	1.82488e-35
Cpin_5709	hypothetical protein	3.59383	3.76993e-76
Cpin_6735	glycoside hydrolase family 30	3.59042	1.41796e-116
Cpin_5365	WGR domain protein	3.59006	5.18093e-36
Cpin_1923	ketol-acid reductoisomerase	3.55785	8.69284e-53
Cpin_0088	hypothetical protein	3.53319	2.41425e-37
Cpin_5671	Orotidine 5'-phosphate decarboxylase	3.50193	3.03238e-36
Cpin_4826	RNA polymerase, sigma-24 subunit, ECF subfamily	3.48203	1.32221e-31
Cpin_7270	RagB/SusD domain protein	3.48059	1.37293e-61
Cpin_2831	putative outer membrane protein	3.47939	8.0183e-32
Cpin_5260	Beta-N-acetylhexosaminidase	3.47065	1.37965e-115
Cpin_1083	glycosyl transferase group 1	3.42992	1.14381e-38
Cpin_1086	UDP-N-acetylglucosamine 2-epimerase	3.41396	8.94547e-27
Cpin_7045	RNA polymerase, sigma-24 subunit, ECF subfamily	3.38693	5.78944e-15
Cpin_1421.1/Cpin_R0039	5S ribosomal RNA	3.32728	4.60561e-05
Cpin_3463	parallel beta-helix repeat protein	3.32214	4.54235e-51
Cpin_5835	TonB-dependent receptor plug	3.30651	4.4892e-29
Cpin_2952	DNA/RNA non-specific endonuclease	3.3035	2.1157e-25
Cpin_0608	acriflavin resistance protein	3.30093	1.67332e-18
Cpin_1476	Urease accessory protein UreF	3.29312	9.40456e-25
Cpin_6262	protease B	3.2828	1.43237e-25
Cpin_1082	conserved hypothetical protein	3.27181	1.99038e-31
Cpin_3665	fructose-bisphosphate aldolase, class II	3.26917	1.14839e-33
Cpin_1080	NAD-dependent epimerase/dehydratase	3.26288	2.24352e-37
Cpin_1504	amidohydrolase	3.26207	3.49655e-47
Cpin_0454	TonB-dependent receptor plug	3.24693	1.94762e-23
Cpin_1085	glycosyl transferase family 2	3.24323	4.41575e-15
Cpin_1460	TonB-dependent receptor plug	3.23619	5.82059e-34
Cpin_1776	hypothetical protein	3.22794	1.81533e-20
Cpin_2984	hypothetical protein	3.20862	3.36152e-34
Cpin_4391	hypothetical protein	3.20605	1.99247e-12
Cpin_0615	aminotransferase class I and II	3.20213	1.9727e-32
Cpin_0633	TonB-dependent receptor plug	3.19182	2.47439e-65
Cpin_5864	ABC-type branched-chain amino acid transport systems periplasmic component-like protein	3.18584	2.52832e-17
Cpin_1232	ATP synthase F1, delta subunit	3.1799	1.10408e-17
Cpin_2967	protein of unknown function DUF1680	3.1799	1.21058e-78
Cpin_5521	TonB-dependent receptor plug	3.17964	7.46925e-31
Cpin_1505	amidohydrolase	3.17924	8.63118e-58
Cpin_1779	Carbohydrate binding family 6	3.17332	6.10104e-11
Cpin_2270	hypothetical protein	3.16823	4.70179e-05
Cpin_1461	hypothetical protein	3.15723	2.8973e-29
Cpin_3290	hypothetical protein	3.14889	3.59179e-05
Cpin_1818	histidinol dehydrogenase	3.14775	2.68812e-27
Cpin_7293	Glycine hydroxymethyltransferase	3.14756	1.15319e-26
Cpin_5607	Mannosyl-oligosaccharide 1,2-alpha-mannosidase	3.1385	4.37273e-37
Cpin_1081	polysaccharide biosynthesis protein	3.13325	1.18717e-29
Cpin_3959	TonB-dependent receptor plug	3.12127	4.41128e-67
Cpin_6481	5-methyltetrahydropteroyltriglutamate/homocystei neS-methyltransferase	3.1194	3.0388e-06
Cpin_1084	hypothetical protein	3.1173	7.90209e-40
Cpin_1920	dihydroxy-acid dehydratase	3.10963	4.16129e-30
Cpin_5117	Carbohydrate binding family 6	3.09414	1.87323e-24
Cpin_2074	aconitase B, N-terminal subunit	3.05939	4.34375e-26
Cpin_1785	type I phosphodiesterase/nucleotide pyrophosphatase	3.05205	1.51868e-12
Cpin_1616	ribosomal protein L4/L1e	3.02811	1.43016e-18
Cpin_3028.1/Cpin_R0068	tRNA-Lys	3.02399	2.33377e-05
Cpin_1617	Ribosomal protein L25/L23	3.00747	3.55413e-18
Cpin_1306	TonB-dependent receptor plug	2.99529	5.81474e-22
Cpin_1569	Spermine synthase	2.99427	4.61472e-17
Cpin_7079	protein of unknown function DUF214	2.97813	1.14012e-16
Cpin_2200	hypothetical protein	2.96995	0.000425101
Cpin_0236	TonB-dependent receptor	2.93816	4.54545e-21
Cpin_6994	ribosomal protein S18	2.93778	2.61587e-19
Cpin_1162	enolase	2.92557	9.10378e-32
Cpin_1819	histidinol-phosphate aminotransferase	2.92434	4.12619e-21
Cpin_5798	Calcium-binding EF-hand-containing protein	2.91962	0.00210866
Cpin_0634	RagB/SusD domain protein	2.91706	4.76713e-47
Cpin_1627	ribosomal protein L5	2.91549	1.03181e-15
Cpin_1618	ribosomal protein L2	2.90215	7.80507e-16
Cpin_3288	TonB-dependent receptor plug	2.89777	1.10083e-19
Cpin_1421.1/Cpin_R0029	5S ribosomal RNA	2.89711	0.000242837
Cpin_1629	ribosomal protein S8	2.8963	2.30592e-20
Cpin_1615	ribosomal protein L3	2.88864	1.11501e-14
Cpin_7281	glycosyl transferase family 2	2.88249	3.69797e-37
Cpin_1625	ribosomal protein L14	2.88182	1.25931e-20
Cpin_1621	ribosomal protein S3	2.88038	2.53124e-16
Cpin_5477	conserved hypothetical protein	2.87656	3.45868e-34
Cpin_0338	RagB/SusD domain protein	2.87116	4.42644e-25
Cpin_1620	ribosomal protein L22	2.87046	1.04937e-14
Cpin_1231	ATP synthase F0, B subunit	2.8609	2.07178e-28
Cpin_3649	transcriptional regulator, MarR family with acetyltransferase activity	2.8494	8.8734e-27
Cpin_1662	glutamine synthetase catalytic region	2.849	2.91403e-98
Cpin_1820	histidinol-phosphatase	2.84323	2.82545e-22
Cpin_1233	ATP synthase F1, alpha subunit	2.84309	5.87495e-27
Cpin_1230	ATP synthase F0, C subunit	2.84289	2.45666e-12
Cpin_6482	hypothetical protein	2.83611	5.72405e-19
Cpin_5410	alpha-glucosidase, putative	2.83223	2.24914e-56
Cpin_3637	Scramblase family protein	2.81493	9.86185e-27
Cpin_2802	Patatin	2.80152	1.58833e-07
Cpin_1817	ATP phosphoribosyltransferase	2.80072	1.05322e-32
Cpin_4529	hypothetical protein	2.79969	0.00461324
Cpin_1622	ribosomal protein L16	2.79635	1.48151e-15
Cpin_7177	TonB-dependent receptor plug	2.79195	3.63296e-10
Cpin_6541	conserved hypothetical protein	2.77759	4.59746e-18
Cpin_1922	acetolactate synthase, small subunit	2.76888	2.16904e-25
Cpin_1619	ribosomal protein S19	2.76885	5.50897e-18
Cpin_2400	Inositol-3-phosphate synthase	2.76835	8.01055e-22
Cpin_2265	hypothetical protein	2.75073	7.61094e-14
Cpin_6196	hypothetical protein	2.74901	2.11398e-34
Cpin_6243	peptidylprolyl isomerase FKBP-type	2.73714	1.94142e-47
Cpin_5560	hypothetical protein	2.7248	1.62827e-07
Cpin_6450	transcriptional regulator, LuxR family	2.72448	6.18219e-06
Cpin_4813	RagB/SusD domain protein	2.72417	5.15839e-05
Cpin_5834	PKD domain-containing protein	2.72341	2.38855e-06
Cpin_5121	hypothetical protein	2.72251	2.43794e-31
Cpin_6564	CutC family protein	2.72163	3.04833e-20
Cpin_2182	hypothetical protein	2.71997	1.65612e-09
Cpin_6359	peptidase S41	2.71692	8.83211e-38
Cpin_0867	Methylenetetrahydrofolate reductase (NAD(P)H)	2.70695	6.13089e-12
Cpin_6209	triosephosphate isomerase	2.70353	3.35989e-33
Cpin_2497	acyltransferase 3	2.70323	0.000127247
Cpin_7072	H+transporting two-sector ATPase delta/epsilon subunit	2.70274	6.25316e-24
Cpin_6861	hypothetical protein	2.69353	7.24624e-08
Cpin_0339	TonB-dependent receptor	2.68413	3.18636e-28
Cpin_1078	polysaccharide export protein	2.681	4.32765e-27
Cpin_1671	Shikimate dehydrogenase substrate binding domain protein	2.68007	1.34991e-21
Cpin_1645	carbamoyl-phosphate synthase, small subunit	2.67425	1.09578e-30
Cpin_3364	hypothetical protein	2.67393	0.00113053
Cpin_1781	TonB-dependent receptor plug	2.67343	3.06073e-19
Cpin_0337	hypothetical protein	2.67243	2.3031e-18
Cpin_1821	hypothetical protein	2.66847	7.70437e-10
Cpin_5467	peptidylprolyl isomerase FKBP-type	2.66788	7.86644e-22
Cpin_1624	ribosomal protein S17	2.66575	1.98201e-15
Cpin_6547	TonB-dependent receptor	2.66558	4.10267e-35
Cpin_1623	ribosomal protein L29	2.66435	1.56167e-16
Cpin_1921	acetolactate synthase, large subunit, biosynthetic type	2.66231	1.08756e-28
Cpin_4382	hypothetical protein	2.6545	0.000235202
Cpin_4499	RNA polymerase, sigma-24 subunit, ECF subfamily	2.65382	1.79496e-22
Cpin_1628	ribosomal protein S14	2.6473	2.04077e-15
Cpin_1626	ribosomal protein L24	2.64602	6.67937e-15
Cpin_1708	ribosomal protein L10	2.64433	1.15161e-24
Cpin_2082	alkyl hydroperoxide reductase/ Thiol specific antioxidant/ Mal allergen	2.64429	7.48624e-07
Cpin_1138	conserved hypothetical protein	2.63923	3.13391e-24
Cpin_2549	ABC transporter related	2.63821	8.25124e-13
Cpin_1700	translation elongation factor Tu	2.63491	2.19433e-26
Cpin_1221	membrane bound O-acyl transferase MBOAT family protein	2.63167	7.14473e-43
Cpin_3794	glycoside hydrolase family 2 sugar binding	2.62407	2.42531e-72
Cpin_5829	hypothetical protein	2.62047	4.702e-06
Cpin_3691	S-adenosylmethionine synthetase	2.61142	5.56169e-09
Cpin_0741	PpiC-type peptidyl-prolyl cis-trans isomerase	2.60812	3.24227e-26
Cpin_1055	ribosomal protein L34	2.60136	1.79418e-25
Cpin_6683	RagB/SusD domain protein	2.59951	1.49386e-07
Cpin_2769	hypothetical protein	2.59667	1.21283e-13
Cpin_1079	lipopolysaccharide biosynthesis protein	2.59166	9.19173e-21
Cpin_1326	RNA polymerase, sigma 70 subunit, RpoD subfamily	2.58552	1.67453e-50
Cpin_7108	protein of unknown function DUF1501	2.58498	7.93475e-24
Cpin_3132	PepSY-associated TM helix domain protein	2.58196	2.92059e-14
Cpin_5569	hypothetical protein	2.57849	6.08802e-23
Cpin_1632	ribosomal protein S5	2.57722	2.10222e-15
Cpin_1258	hypothetical protein	2.5756	2.77315e-13
Cpin_6993	ribosomal protein S6	2.57546	2.53287e-13
Cpin_1175	Integral membrane protein TerC	2.56709	3.08054e-31
Cpin_1631	ribosomal protein L18	2.56389	1.3964e-12
Cpin_1229	ATP synthase F0, A subunit	2.56329	3.12766e-18
Cpin_4175	RagB/SusD domain protein	2.5546	6.76911e-10
Cpin_1633	ribosomal protein L30	2.55207	1.66923e-22
Cpin_0925	carbamoyl-phosphate synthase, large subunit	2.55205	2.34969e-18
Cpin_1295	trigger factor	2.54568	7.88673e-27
Cpin_4139	aldehyde oxidase and xanthine dehydrogenase molybdopterin binding	2.54069	1.11906e-74
Cpin_0469	4-amino-4-deoxy-L-arabinose transferase and related glycosyltransferase of PMT family	2.53593	1.48638e-31
Cpin_2590	hypothetical protein	2.53471	3.44066e-21
Cpin_1330	tRNA (guanine-N1)-methyltransferase	2.51571	1.28904e-19
Cpin_1812	Pectinesterase	2.51373	8.07501e-11
Cpin_1929	xylose isomerase	2.50543	1.659e-24
Cpin_6672	Antibiotic biosynthesis monooxygenase	2.50356	2.12765e-18
Cpin_6641	hypothetical protein	2.4916	1.96237e-15
Cpin_1940	DAHP synthetase I/KDSA	2.48993	1.50078e-35
Cpin_1813	conserved hypothetical protein	2.48955	9.61313e-10
Cpin_5881	hypothetical protein	2.48637	2.85137e-06
Cpin_6995	ribosomal protein L9	2.48464	3.88935e-15
Cpin_6362	hypothetical protein	2.48304	2.91201e-30
Cpin_1919	branched-chain amino acid aminotransferase	2.48044	6.77556e-25
Cpin_6954	malonyl CoA-acyl carrier protein transacylase	2.47911	3.11267e-19
Cpin_3960	hypothetical protein	2.47754	8.04915e-21
Cpin_2448	PA14 domain protein	2.47453	2.12249e-35
Cpin_6579	conserved hypothetical protein	2.47218	2.06117e-31
Cpin_7205	hypothetical protein	2.46997	2.97644e-17
Cpin_6925	Aminopeptidase N-like protein	2.46807	4.53365e-17
Cpin_2419	RNA ligase, DRB0094 family	2.46259	3.39482e-08
Cpin_2548	conserved hypothetical protein	2.45916	1.52292e-15
Cpin_1630	ribosomal protein L6	2.45739	4.99347e-17
Cpin_0544	PfkB domain protein	2.45684	1.13117e-20
Cpin_6847	ABC transporter related	2.4551	6.72422e-26
Cpin_6638	acyltransferase 3	2.45289	1.06296e-22
Cpin_1707	ribosomal protein L1	2.45287	4.37952e-23
Cpin_6211	ribosomal protein L31	2.45285	1.35665e-18
Cpin_6039	hypothetical protein	2.45015	2.97711e-10
Cpin_6423	hypothetical protein	2.44948	8.29692e-39
Cpin_0828	hypothetical protein	2.44946	9.90659e-18
Cpin_5880	hypothetical protein	2.44896	0.00330937
Cpin_2669	ABC transporter related	2.44366	8.72178e-06
Cpin_5674	Ricin B lectin	2.43694	1.15438e-24
Cpin_1473	urease, beta subunit	2.43277	8.78509e-11
Cpin_2227	oxidoreductase domain protein	2.42526	1.04646e-47
Cpin_7109	Protein of unknown function DUF1800	2.42478	3.14197e-28
Cpin_1257	undecaprenol kinase	2.42427	5.64588e-13
Cpin_0463	metallophosphoesterase	2.41562	1.20508e-13
Cpin_2631	conserved hypothetical protein	2.41496	1.20823e-25
Cpin_6830	KDPG and KHG aldolase	2.41289	6.9165e-10
Cpin_3088	ribosomal protein L33	2.41034	1.58028e-26
Cpin_6245	chaperonin GroEL	2.40817	3.76989e-24
Cpin_1568	twin-arginine translocation pathway signal	2.40801	9.40944e-23
Cpin_4176	TonB-dependent receptor plug	2.4036	3.41677e-16
Cpin_0844	GTP-binding protein TypA	2.40272	3.67587e-25
Cpin_6646	hypothetical protein	2.40194	2.2197e-16
Cpin_2949	RNA polymerase, sigma-24 subunit, ECF subfamily	2.39925	9.78819e-20
Cpin_3177	hypothetical protein	2.3976	0.00798382
Cpin_1896	calcium-binding EF-hand-containing protein	2.38978	8.00284e-19
Cpin_3714	PKD domain containing protein	2.3876	2.97742e-36
Cpin_2039	adenosylhomocysteinase	2.38377	6.55845e-08
Cpin_5430	homoserine kinase	2.38296	3.28846e-23
Cpin_1706	ribosomal protein L11	2.37841	5.45302e-19
Cpin_1277	ABC transporter related	2.3763	9.00565e-11
Cpin_1614	ribosomal protein S10	2.37438	9.07973e-17
Cpin_4734	nucleotide sugar dehydrogenase	2.37065	4.36345e-15
Cpin_1777	TonB-dependent receptor plug	2.36507	7.76504e-14
Cpin_0882	ribosomal protein S2	2.36364	2.77831e-19
Cpin_4094	hypothetical protein	2.35946	2.28095e-34
Cpin_1927	SSS sodium solute transporter superfamily	2.35817	1.56383e-56
Cpin_6361	hypothetical protein	2.35129	3.42202e-05
Cpin_6254	protein-export membrane protein SecD	2.34968	1.5917e-18
Cpin_5900	hypothetical protein	2.34951	5.69872e-05
Cpin_2070	DEAD/DEAH box helicase domain protein	2.34747	1.20923e-19
Cpin_1607	ribosomal protein S7	2.34606	1.00965e-28
Cpin_5439	Inorganic diphosphatase	2.33859	8.15377e-24
Cpin_2028	dihydrodipicolinate reductase	2.33796	3.14712e-15
Cpin_2449	Ankyrin	2.33706	9.64093e-23
Cpin_1924	threonine dehydratase	2.33564	1.76247e-24
Cpin_6563	N(4)-(beta-N-acetylglucosaminyl)-L-asparaginase	2.33493	5.511e-30
Cpin_4812	TonB-dependent receptor	2.33192	3.07677e-07
Cpin_4793	hypothetical protein	2.32713	0.00426819
Cpin_1530	2-C-methyl-D-erythritol 4-phosphate cytidylyltransferase	2.32472	5.59662e-14
Cpin_5823	hypothetical protein	2.32035	3.45137e-26
Cpin_2944	hypothetical protein	2.31969	1.92337e-09
Cpin_6472	hypothetical protein	2.31695	0.000214109
Cpin_5415	choline dehydrogenase	2.31642	5.64229e-49
Cpin_5705	phosphoribosylaminoimidazole carboxylase, catalytic subunit	2.31073	3.8764e-15
Cpin_5844	Catalase	2.31003	6.15151e-25
Cpin_5862	hypothetical protein	2.30753	6.59012e-09
Cpin_0881	ribosomal protein S9	2.30124	2.0167e-17
Cpin_5359	efflux transporter, RND family, MFP subunit	2.29938	0.000323318
Cpin_3937	Agmatine deiminase	2.29898	5.43045e-22
Cpin_1477	urease accessory protein UreG	2.29347	8.76246e-29
Cpin_2594	fatty acid desaturase	2.29281	1.09765e-26
Cpin_1474	urease, alpha subunit	2.29102	1.28738e-28
Cpin_6350	hypothetical protein	2.28974	2.68813e-06
Cpin_5431	threonine synthase	2.28787	7.03929e-40
Cpin_5843	deoxynucleoside kinase	2.28149	7.33324e-13
Cpin_1889	anti-FecI sigma factor, FecR	2.2791	1.10212e-32
Cpin_0224	hypothetical protein	2.27896	2.3234e-10
Cpin_2666	DNA mismatch repair protein MutS domain protein	2.27865	7.51919e-06
Cpin_2269	hypothetical protein	2.27856	3.59864e-08
Cpin_2321	pyruvate kinase	2.2756	2.13157e-20
Cpin_1069	conserved hypothetical protein	2.27341	1.36915e-53
Cpin_1888	TonB-dependent receptor plug	2.27301	7.02022e-19
Cpin_5992	hypothetical protein	2.26728	1.13278e-14
Cpin_2453	alkyl hydroperoxide reductase/ Thiol specific antioxidant/ Mal allergen	2.26592	7.86841e-24
Cpin_7078	putative outer membrane protein	2.26149	2.06304e-19
Cpin_1329	16S rRNA processing protein RimM	2.25914	5.74531e-09
Cpin_2770	hypothetical protein	2.25839	1.8038e-09
Cpin_3342	hypothetical protein	2.25644	3.58379e-06
Cpin_4823	RagB/SusD domain protein	2.25414	1.73257e-13
Cpin_0537	aspartate-semialdehyde dehydrogenase	2.24957	4.87804e-25
Cpin_2183	OmpA/MotB domain protein	2.24481	2.34413e-08
Cpin_7184	transcriptional regulator, LuxR family	2.24248	8.21508e-11
Cpin_6040	hypothetical protein	2.24195	3.22756e-11
Cpin_6670	hypothetical protein	2.23584	1.27463e-16
Cpin_3289	hypothetical protein	2.23238	6.93687e-06
Cpin_7282	hypothetical protein	2.22672	4.12831e-18
Cpin_1823	glutamine amidotransferase of anthranilate synthase	2.22583	4.56968e-19
Cpin_4140	(2Fe-2S)-binding domain protein	2.22255	6.13774e-21
Cpin_2250	TonB-dependent receptor	2.22042	9.76334e-18
Cpin_0541	ammonium transporter	2.21849	2.09079e-38
Cpin_5313	sulfatase	2.21262	1.18369e-09
Cpin_0340	oxidoreductase molybdopterin binding	2.20929	1.84906e-14
Cpin_0336	hypothetical protein	2.20561	1.99625e-15
Cpin_0571	hypothetical protein	2.20526	1.25622e-05
Cpin_5535	hypothetical protein	2.2006	1.31035e-28
Cpin_0190	cell cycle protein	2.19581	3.84108e-36
Cpin_1397	glyceraldehyde-3-phosphate dehydrogenase, type I	2.19387	4.46784e-16
Cpin_1606	ribosomal protein S12	2.19027	6.29761e-33
Cpin_6562	ROK family protein	2.18847	1.57088e-25
Cpin_6667	hypothetical protein	2.18802	4.93653e-12
Cpin_1937	Chorismate mutase	2.18789	7.72555e-21
Cpin_1943	chorismate synthase	2.18694	1.17945e-47
Cpin_2858	RagB/SusD domain protein	2.18322	1.64294e-06
Cpin_2857	TonB-dependent receptor plug	2.18256	2.76563e-14
Cpin_5997	hypothetical protein	2.18148	3.93242e-06
Cpin_1534	ribosomal 5S rRNA E-loop binding protein Ctc/L25/TL5	2.18028	3.41299e-18
Cpin_6555	N-acetyl-gamma-glutamyl-phosphate reductase	2.17563	6.40068e-12
Cpin_1640	ribosomal protein S11	2.17512	2.79822e-18
Cpin_2111	alkyl hydroperoxide reductase/ Thiol specific antioxidant/ Mal allergen	2.1744	0.000337046
Cpin_1478	Urease accessory protein UreD	2.17138	1.64019e-16
Cpin_0573	Phytanoyl-CoA dioxygenase	2.16517	2.24065e-11
Cpin_3071	hypothetical protein	2.16485	1.18803e-28
Cpin_6755	aldo/keto reductase	2.16008	2.87824e-43
Cpin_3754	ribosomal protein L20	2.15455	1.69178e-42
Cpin_4297	metalloprotease MEP1-like protein	2.15433	0.000673438
Cpin_4104	hypothetical protein	2.15401	9.06182e-19
Cpin_1572	hypothetical protein	2.14784	1.20105e-20
Cpin_4390	hypothetical protein	2.14092	3.9353e-06
Cpin_4971	response regulator receiver and unknown domain protein	2.14066	1.55923e-05
Cpin_4814	TonB-dependent receptor	2.14022	4.51128e-09
Cpin_6570	glucosamine-6-phosphate isomerase	2.13974	6.70372e-16
Cpin_6756	NAD(P)H dehydrogenase (quinone)	2.13962	6.00116e-26
Cpin_1475	UreE urease accessory domain protein	2.13858	1.33786e-07
Cpin_5878	hypothetical protein	2.1374	2.47495e-08
Cpin_2268	hypothetical protein	2.13697	4.49053e-06
Cpin_2483	drug resistance transporter, EmrB/QacA subfamily	2.13404	5.67213e-16
Cpin_2322	6-phosphofructokinase	2.13265	2.75949e-13
Cpin_1938	aminotransferase class I and II	2.12788	5.98896e-20
Cpin_1331	ribosomal protein L19	2.12657	7.7175e-16
Cpin_1059	oxidoreductase domain protein	2.12561	2.67697e-26
Cpin_3980	lipolytic protein G-D-S-L family	2.12542	1.00625e-37
Cpin_6682	TonB-dependent receptor plug	2.12238	5.82295e-13
Cpin_4353	hypothetical protein	2.11302	2.58104e-10
Cpin_2080	TonB-dependent receptor	2.1085	2.65941e-11
Cpin_1729	alpha-L-rhamnosidase	2.10602	9.04146e-25
Cpin_1054	outer membrane chaperone Skp (OmpH)	2.10498	4.14333e-40
Cpin_5429	aspartate kinase	2.09999	6.53824e-30
Cpin_3961	histidine kinase	2.09846	6.76246e-12
Cpin_6832	Glucuronate isomerase	2.09162	4.02248e-24
Cpin_4129	hypothetical protein	2.09034	2.70971e-28
Cpin_4130	hypothetical protein	2.0903	1.95005e-18
Cpin_3468	hypothetical protein	2.08867	5.039e-07
Cpin_7249	ATP synthase F1, gamma subunit	2.08833	4.67833e-14
Cpin_6926	Uroporphyrin-III C/tetrapyrrole (Corrin/Porphyrin) methyltransferase	2.08646	9.65643e-08
Cpin_6363	hypothetical protein	2.08451	6.72121e-20
Cpin_2228	Xylose isomerase domain protein TIM barrel	2.07964	2.39897e-19
Cpin_4672	oxidoreductase domain protein	2.07886	1.05542e-37
Cpin_3115	GHMP kinase	2.07761	1.13744e-16
Cpin_6781	peptidase S41	2.0764	1.52153e-12
Cpin_6560	glucose/galactose transporter	2.07438	1.33492e-34
Cpin_1583	Sialate O-acetylesterase	2.07429	2.38072e-43
Cpin_6556	argininosuccinate synthase	2.07338	1.68165e-12
Cpin_3111	hypothetical protein	2.07217	3.78717e-23
Cpin_1639	ribosomal protein S13	2.0702	4.58821e-17
Cpin_3559	hypothetical protein	2.062	5.78358e-25
Cpin_4095	zinc finger SWIM domain protein	2.05935	5.31014e-18
Cpin_2109	TonB-dependent receptor	2.05803	1.72173e-11
Cpin_3662	hypothetical protein	2.05682	6.60045e-09
Cpin_1670	Phosphosulfolactate synthase	2.05399	1.10835e-18
Cpin_5995	hypothetical protein	2.04518	2.4124e-05
Cpin_1936	hypothetical protein	2.04401	1.61037e-22
Cpin_6592	isocitrate dehydrogenase, NADP-dependent	2.04206	1.70483e-17
Cpin_6502	uroporphyrinogen decarboxylase	2.04011	9.35762e-11
Cpin_1643	ribosomal protein L17	2.03992	1.61122e-19
Cpin_1942	3-phosphoshikimate 1-carboxyvinyltransferase	2.03866	3.83873e-48
Cpin_1910	hypothetical protein	2.03779	1.09491e-13
Cpin_2767	anti-FecI sigma factor, FecR	2.03733	6.11824e-07
Cpin_4495	conserved hypothetical protein	2.03678	2.92791e-08
Cpin_0003	anti-FecI sigma factor	2.02703	0.000237405
Cpin_0880	ribosomal protein L13	2.02683	2.29593e-12
Cpin_5412	hypothetical protein	2.02514	2.89937e-07
Cpin_4174	PKD domain containing protein	2.0246	0.000466094
Cpin_2820	TonB-dependent receptor plug	2.02458	3.769e-08
Cpin_0453	RagB/SusD domain protein	2.02438	3.13273e-11
Cpin_4803	manganese and iron superoxide dismutase	2.02222	7.92005e-05
Cpin_3720	conserved hypothetical protein	2.01915	8.00041e-31
Cpin_0599	glycine cleavage system T protein	2.01902	1.69372e-10
Cpin_2550	conserved hypothetical protein	2.01832	1.47341e-09
Cpin_0574	conserved hypothetical protein	2.01755	7.50885e-16
Cpin_3037	hypothetical protein	2.01646	1.36036e-05
Cpin_5926	TonB-dependent receptor	2.01619	6.01397e-19
Cpin_5366	hypothetical protein	2.01503	1.88229e-08
Cpin_2085	putative two component, sigma54 specific, transcriptional regulator, Fis family	2.01358	3.47691e-25
Cpin_6554	aminotransferase class-III	2.00897	8.76682e-15
Cpin_6578	MiaB-like tRNA modifying enzyme	2.00711	2.65461e-14
Cpin_5681	TonB-dependent siderophore receptor	2.00668	0.000781139
Cpin_1824	anthranilate phosphoribosyltransferase	2.00518	2.30657e-14
Cpin_4414	TonB-dependent receptor plug	2.00005	2.19922e-13
Cpin_1999	hypothetical protein	1.9991	1.54548e-15
Cpin_3752	D-isomer specific 2-hydroxyacid dehydrogenase NAD-binding	1.99845	5.40133e-23
Cpin_3690	Starch synthase	1.99797	1.32954e-15
Cpin_0157	3-oxoacyl-(acyl-carrier-protein) synthase 2	1.99784	8.81344e-12
Cpin_1409	diaminopimelate decarboxylase	1.99668	5.98742e-18
Cpin_3727	efflux transporter, RND family, MFP subunit	1.99537	1.57638e-12
Cpin_1056	hypothetical protein	1.99489	4.70597e-11
Cpin_0578	histidine kinase	1.99484	4.3325e-14
Cpin_1573	S-adenosylmethionine decarboxylase related	1.99237	1.37207e-10
Cpin_4817	RagB/SusD domain protein	1.99075	2.18694e-06
Cpin_1941	3-dehydroquinate synthase	1.984	1.66289e-26
Cpin_1714	amino acid permease-associated region	1.98314	2.84277e-22
Cpin_1887	hypothetical protein	1.98002	2.00212e-07
Cpin_4700	hypothetical protein	1.97669	0.00486163
Cpin_2535	hypothetical protein	1.973	1.03987e-15
Cpin_0883	translation elongation factor Ts	1.97183	1.57536e-16
Cpin_6874	aspartate kinase	1.96981	2.44465e-19
Cpin_0774	conserved hypothetical protein	1.96814	2.32759e-07
Cpin_1939	Prephenate dehydrogenase	1.96639	5.13643e-28
Cpin_4889	hypothetical protein	1.96422	2.99219e-11
Cpin_1699.1/Cpin_R0051	tRNA-Xxx	1.96281	2.38809e-24
Cpin_1822	Anthranilate synthase	1.96224	3.04833e-21
Cpin_6249	preprotein translocase, YajC subunit	1.96066	2.63148e-42
Cpin_2596	Alpha-L-fucosidase	1.95981	1.52346e-19
Cpin_5748	glycoside hydrolase family 9	1.95863	3.01236e-16
Cpin_1733	histidine kinase	1.95834	3.68195e-23
Cpin_6697	short-chain dehydrogenase/reductase SDR	1.95806	0.00152909
Cpin_3976	alpha-1,2-mannosidase	1.95748	1.4936e-25
Cpin_3805	glycoside hydrolase family 18	1.95679	5.35384e-09
Cpin_5169	Xylose isomerase domain protein TIM barrel	1.95334	6.92193e-40
Cpin_5152	hypothetical protein	1.95322	0.000310358
Cpin_5706	phosphoribosylaminoimidazole carboxylase, ATPase subunit	1.95302	1.15681e-13
Cpin_0089	protein of unknown function DUF1680	1.95004	3.65624e-23
Cpin_5411	Beta-galactosidase	1.9493	5.45558e-09
Cpin_1220	hypothetical protein	1.94808	7.58287e-15
Cpin_3469	hypothetical protein	1.94796	1.10067e-14
Cpin_6273	TonB-dependent receptor	1.94489	1.20874e-19
Cpin_3118	hypothetical protein	1.94375	1.16394e-10
Cpin_1642	DNA-directed RNA polymerase, alpha subunit	1.94027	1.61345e-13
Cpin_7044	anti-FecI sigma factor, FecR	1.93871	6.23558e-07
Cpin_1638	ribosomal protein L36	1.93843	2.13616e-11
Cpin_3785	Aldehyde reductase	1.93346	1.37184e-06
Cpin_2498	conserved hypothetical protein	1.93093	5.0392e-15
Cpin_4532	TonB-dependent receptor plug	1.93073	0.00292885
Cpin_5986	hypothetical protein	1.93027	2.36884e-19
Cpin_5553	Chitinase	1.92687	9.07917e-14
Cpin_6302	RNA binding S1 domain protein	1.92658	2.92706e-20
Cpin_0597	2-phosphosulfolactate phosphatase	1.9264	2.99125e-23
Cpin_4606	glycoside hydrolase family 43	1.92448	7.1616e-27
Cpin_1426	MotA/TolQ/ExbB proton channel	1.92426	1.03825e-20
Cpin_1728	protein of unknown function DUF1680	1.92132	4.52922e-20
Cpin_0928	IMP cyclohydrolase	1.91876	2.99938e-27
Cpin_0191	Peptidoglycan glycosyltransferase	1.91565	6.79848e-20
Cpin_6752	Tetratricopeptide TPR_2 repeat protein	1.91343	1.44018e-09
Cpin_5830	hypothetical protein	1.91275	1.13187e-09
Cpin_2197	hypothetical protein	1.91165	0.00267196
Cpin_4669	Xylose isomerase domain protein TIM barrel	1.91054	7.93347e-42
Cpin_4559	TonB-dependent receptor	1.91026	6.41636e-09
Cpin_5077	hypothetical protein	1.91023	2.58167e-07
Cpin_2445	TonB-dependent receptor plug	1.90917	6.06897e-18
Cpin_3292	Redoxin domain protein	1.90893	6.3466e-06
Cpin_7182	TonB-dependent receptor plug	1.90877	3.23042e-15
Cpin_5990	Alcohol dehydrogenase zinc-binding domain protein	1.9005	1.79311e-06
Cpin_2413	hypothetical protein	1.89845	1.86042e-06
Cpin_7043	TonB-dependent receptor plug	1.89174	0.00639619
Cpin_3941	TonB-dependent receptor	1.89131	8.89003e-10
Cpin_1895	alkyl hydroperoxide reductase/ Thiol specific antioxidant/ Mal allergen	1.89029	7.11196e-13
Cpin_6256	hypothetical protein	1.88915	1.53887e-19
Cpin_1328	ribosomal protein S16	1.8881	7.90081e-19
Cpin_6360	putative virion core protein (lumpy skin disease virus)-like protein	1.88745	2.49432e-10
Cpin_6796	TonB-dependent receptor	1.88592	1.14923e-10
Cpin_5409	glycosyl hydrolase family 88	1.88488	2.16682e-19
Cpin_4371	TonB-dependent receptor plug	1.88387	1.48323e-12
Cpin_1839	hypothetical protein	1.88365	1.91729e-12
Cpin_3992	HAD-superfamily hydrolase, subfamily IA, variant 3	1.88181	1.55e-19
Cpin_4303	peptidase S41	1.88089	8.55665e-16
Cpin_4348	Alcohol dehydrogenase GroES domain protein	1.87235	0.000120059
Cpin_6483	thioesterase superfamily protein	1.87186	5.00817e-24
Cpin_3089	hypothetical protein	1.86494	1.71314e-15
Cpin_4053	hypothetical protein	1.86369	5.42807e-17
Cpin_2264	TonB-dependent receptor plug	1.86357	9.2008e-08
Cpin_2191	TonB-dependent receptor plug	1.86303	0.0011671
Cpin_4706	UDP-N-acetylglucosamine 2-epimerase	1.86268	4.64636e-13
Cpin_6247	NusB antitermination factor	1.86265	2.18489e-11
Cpin_4846	Xylan 1,4-beta-xylosidase	1.86151	4.4983e-16
Cpin_7176	RagB/SusD domain protein	1.85717	0.000211835
Cpin_5147	TonB-dependent receptor plug	1.85668	3.61401e-09
Cpin_0313	hypothetical protein	1.85632	4.30017e-18
Cpin_4695	Mg2 transporter protein CorA family protein	1.85385	6.20274e-10
Cpin_6517	Polyribonucleotide nucleotidyltransferase	1.85317	5.90596e-12
Cpin_3728	outer membrane efflux protein	1.85283	1.44198e-09
Cpin_5079	glucose-methanol-choline oxidoreductase	1.84865	1.70066e-24
Cpin_7302	hypothetical protein	1.84751	1.47871e-11
Cpin_3609	conserved hypothetical protein	1.84614	2.48738e-09
Cpin_3296	sulfatase	1.84558	3.68626e-22
Cpin_3730	homoserine O-acetyltransferase	1.84541	2.09112e-13
Cpin_6441	Transketolase central region	1.84456	1.72972e-15
Cpin_2004	nuclear protein SET	1.8422	8.87637e-14
Cpin_6430	chaperone protein DnaK	1.838	4.25489e-23
Cpin_6173	glycoside hydrolase family 2 sugar binding	1.83799	1.09611e-37
Cpin_5492	bacterial peptide chain release factor 2 (bRF- 2)	1.83791	1.16423e-14
Cpin_5361	RND efflux system, outer membrane lipoprotein, NodT family	1.83706	0.00305954
Cpin_2110	RagB/SusD domain protein	1.83695	9.21893e-05
Cpin_4356	Glucan endo-1,6-beta-glucosidase	1.83659	2.0669e-17
Cpin_4484	nicotinate-nucleotide/dimethylbenzimidazolephosp horibosyltransferase	1.83617	1.05312e-10
Cpin_1589	TonB-dependent receptor plug	1.83565	1.7777e-32
Cpin_4539	AsmA family protein	1.82644	1.06598e-08
Cpin_1892	transcriptional regulator, LacI family	1.82545	3.49595e-15
Cpin_1709	ribosomal protein L7/L12	1.82463	2.6235e-20
Cpin_1222	phosphate-selective porin O and P	1.82231	4.31382e-13
Cpin_5437	hypothetical protein	1.8175	1.34014e-07
Cpin_3339	transporter, hydrophobe/amphiphile efflux-1 (HAE1) family	1.81601	9.06798e-09
Cpin_1590	RagB/SusD domain protein	1.81524	1.42741e-24
Cpin_2685	YceI family protein	1.81414	0.00058819
Cpin_1514	DegT/DnrJ/EryC1/StrS aminotransferase	1.81344	1.61376e-10
Cpin_2000	glucosamine/fructose-6-phosphate aminotransferase, isomerizing	1.81302	8.68184e-16
Cpin_5344	alkyl hydroperoxide reductase/ Thiol specific antioxidant/ Mal allergen	1.81296	5.27554e-05
Cpin_5795	hypothetical protein	1.81159	0.000106335
Cpin_0192	rod shape-determining protein MreD	1.8083	1.28875e-09
Cpin_1339	KWG Leptospira repeat protein	1.80781	2.47183e-07
Cpin_6310	conserved hypothetical protein	1.80633	1.00773e-23
Cpin_3988	protein of unknown function DUF218	1.80603	7.88765e-25
Cpin_1928	carbohydrate kinase FGGY	1.80584	5.19905e-27
Cpin_0296	hypothetical protein	1.80202	2.55761e-06
Cpin_0848	hypothetical protein	1.7977	2.12133e-07
Cpin_3291	hypothetical protein	1.79554	0.00199014
Cpin_7073	ATP synthase F1, beta subunit	1.79383	4.97731e-12
Cpin_3550	alpha/beta hydrolase	1.79351	4.43373e-13
Cpin_6246	chaperonin Cpn10	1.79228	5.94083e-17
Cpin_1571	hypothetical protein	1.79196	0.00417608
Cpin_3133	TonB-dependent siderophore receptor	1.78923	2.50073e-09
Cpin_6383	hypothetical protein	1.78713	1.75796e-13
Cpin_4979	Carbohydrate-binding family 9	1.78431	1.67755e-19
Cpin_2232	ApbE family lipoprotein	1.78134	1.5739e-06
Cpin_0285	hypothetical protein	1.78114	3.60774e-08
Cpin_3470	McrBC 5-methylcytosine restriction system component-like protein	1.77878	3.05004e-11
Cpin_1641	ribosomal protein S4	1.77796	1.7137e-12
Cpin_6611	60 kDa inner membrane insertion protein	1.7767	7.31967e-13
Cpin_2339	glycosyl transferase family 2	1.77388	1.79529e-10
Cpin_2061	signal transduction histidine kinase, LytS	1.77243	1.3088e-11
Cpin_6349	hypothetical protein	1.76996	1.44171e-07
Cpin_0294	hypothetical protein	1.76844	1.1512e-06
Cpin_3997	protein of unknown function DUF1234	1.76759	1.66766e-14
Cpin_6553	N-acetylornithine carbamoyltransferase	1.76692	2.46342e-14
Cpin_1962	Homoserine dehydrogenase	1.76645	0.00426502
Cpin_2060	two component transcriptional regulator, LytTR family	1.76602	6.38936e-11
Cpin_2083	hypothetical protein	1.76331	2.87342e-08
Cpin_1327	signal recognition particle protein	1.76093	1.30811e-10
Cpin_3012	conserved hypothetical protein	1.76017	8.16724e-08
Cpin_1362	MaoC domain protein dehydratase	1.75858	7.64783e-26
Cpin_0706	hypothetical protein	1.75528	0.000229326
Cpin_6148	TonB-dependent receptor plug	1.75477	4.36403e-06
Cpin_2807	HtrA2 peptidase	1.75354	1.47449e-06
Cpin_6815	glutamate 5-kinase	1.75146	2.48211e-27
Cpin_6860	peptidase U61 LD-carboxypeptidase A	1.75036	1.94346e-11
Cpin_3000	resolvase domain protein	1.74845	0.000199624
Cpin_6145	peptidase S15	1.74794	0.000538044
Cpin_6814	gamma-glutamyl phosphate reductase	1.7474	2.11953e-24
Cpin_2861	coagulation factor 5/8 type domain protein	1.74481	2.72261e-06
Cpin_4728	SSS sodium solute transporter superfamily	1.74458	3.96738e-22
Cpin_6194	Na+/H+ antiporter NhaA	1.74187	1.32343e-14
Cpin_0572	conserved hypothetical protein	1.74119	2.56501e-05
Cpin_1097	TonB-dependent receptor plug	1.73937	1.91825e-06
Cpin_5379	transcriptional regulator, AraC family	1.73902	3.78971e-09
Cpin_2725	glycoside hydrolase family 76	1.7389	2.38905e-10
Cpin_0002	RNA polymerase, sigma-24 subunit, ECF subfamily	1.7384	0.00263404
Cpin_0455	RagB/SusD domain protein	1.73134	8.91751e-13
Cpin_1660	acetyl-CoA carboxylase, biotin carboxylase	1.72907	6.50513e-11
Cpin_5142	conserved hypothetical protein	1.72758	3.07371e-06
Cpin_4718	hypothetical protein	1.72732	4.3171e-11
Cpin_2069	conserved hypothetical protein	1.72708	2.8389e-08
Cpin_7274	hypothetical protein	1.72693	5.96323e-09
Cpin_6351	hypothetical protein	1.72462	1.46737e-12
Cpin_5908	Adenylyl-sulfate kinase	1.72378	6.61264e-05
Cpin_3119	dihydroorotase, multifunctional complex type	1.72133	5.55802e-11
Cpin_6469	conserved hypothetical protein	1.72007	3.14038e-22
Cpin_3660	hypothetical protein	1.71832	0.000112103
Cpin_2071	hypothetical protein	1.71816	2.66261e-05
Cpin_6550	argininosuccinate lyase	1.71784	2.77662e-10
Cpin_4184	hypothetical protein	1.71759	0.00895836
Cpin_1278	acyl-(acyl-carrier-protein)--UDP-N-acetylglucosa mineO-acyltransferase	1.71636	8.43111e-09
Cpin_1713	outer membrane chaperone Skp (OmpH)	1.71589	3.4319e-12
Cpin_1060	protein of unknown function DUF1080	1.71557	7.55541e-18
Cpin_0731	glutamate synthase, NADH/NADPH, small subunit	1.71068	3.01866e-16
Cpin_4684	short-chain dehydrogenase/reductase SDR	1.71065	1.45108e-05
Cpin_3755	ribosomal protein L35	1.71011	6.66936e-24
Cpin_2480	hypothetical protein	1.70985	1.91065e-06
Cpin_6448	TonB-dependent receptor	1.70881	5.29941e-09
Cpin_3931	conserved hypothetical protein	1.70789	1.77351e-05
Cpin_6869	conserved hypothetical protein	1.70615	2.49785e-14
Cpin_0780	sulphate transporter	1.70588	4.59754e-12
Cpin_0456	TonB-dependent receptor plug	1.70328	9.46629e-18
Cpin_7181	hypothetical protein	1.703	1.4237e-10
Cpin_7033	hypothetical protein	1.70026	9.71168e-07
Cpin_5828	ATPase associated with various cellular activities AAA_5	1.69729	2.2478e-05
Cpin_0406	hypothetical protein	1.69699	0.0021749
Cpin_3064	aspartate kinase	1.69384	7.07361e-10
Cpin_7188	sugar transporter	1.69197	5.88597e-33
Cpin_1512	NAD-dependent epimerase/dehydratase	1.69186	5.39856e-12
Cpin_6504	Porphobilinogen synthase	1.69175	1.90165e-10
Cpin_4460	Cytochrome-c peroxidase	1.69003	0.00488599
Cpin_6918	queuine tRNA-ribosyltransferase	1.68482	5.33532e-10
Cpin_1360	hypothetical protein	1.68458	0.00411284
Cpin_6549	hypothetical protein	1.68226	7.68672e-05
Cpin_1340	hypothetical protein	1.68181	4.62805e-12
Cpin_6425	RNA polymerase, sigma-24 subunit, ECF subfamily	1.68125	1.82825e-05
Cpin_1127	conserved hypothetical protein	1.68017	5.20645e-14
Cpin_0286	hypothetical protein	1.67822	3.48088e-08
Cpin_1637	translation initiation factor IF-1	1.67795	2.19098e-11
Cpin_1052	surface antigen variable number repeat protein	1.67727	1.08356e-08
Cpin_1370	dienelactone hydrolase	1.6761	3.17964e-15
Cpin_6831	PfkB domain protein	1.67546	6.17153e-15
Cpin_6047	amine oxidase	1.67512	1.05175e-07
Cpin_1612	translation elongation factor G	1.67185	4.57974e-13
Cpin_6745	hypothetical protein	1.67134	0.000889308
Cpin_0225	YceI family protein	1.67045	2.62953e-09
Cpin_1522	cytochrome c-type biogenesis protein CcmB	1.6676	5.69294e-05
Cpin_0298	hypothetical protein	1.66711	5.1198e-11
Cpin_6465	hypothetical protein	1.66705	1.85886e-05
Cpin_4705	glycosyl transferase family 2	1.667	2.66738e-15
Cpin_1859	hypothetical protein	1.66657	2.07648e-08
Cpin_6518	ribosomal protein S15	1.6653	2.13434e-18
Cpin_1378	hypothetical protein	1.66504	4.63082e-07
Cpin_1830	phosphoribosylformimino-5-aminoimidazole carboxamide ribotide isomerase	1.66214	3.90634e-09
Cpin_6813	glycoside hydrolase family 9	1.66187	3.01111e-15
Cpin_2977	Domain of unknown function DUF1877	1.66062	1.12649e-07
Cpin_1163	ABC transporter related	1.65972	1.12798e-11
Cpin_5918	hypothetical protein	1.65798	4.46336e-19
Cpin_3940	hypothetical protein	1.65731	1.97968e-09
Cpin_6463	selenocysteine synthase (seryl-tRNASer selenium transferase)-like protein	1.65716	0.000510343
Cpin_1192	Uroporphyrin-III C/tetrapyrrole (Corrin/Porphyrin) methyltransferase	1.6564	4.87458e-11
Cpin_1828	tryptophan synthase, alpha subunit	1.65525	5.51933e-21
Cpin_6542	small GTP-binding protein	1.65483	1.85708e-34
Cpin_3121	transcriptional regulator, LuxR family	1.65384	4.2062e-06
Cpin_2173	3-Oxoacyl-(acyl-carrier-protein (ACP)) synthase III domain protein	1.65383	4.29186e-15
Cpin_1510	dTDP-4-dehydrorhamnose 3,5-epimerase	1.65371	7.86626e-09
Cpin_6990	phospholipase/Carboxylesterase	1.65356	0.00185647
Cpin_6561	putative transmembrane transporter	1.6531	7.91434e-17
Cpin_1125	conserved hypothetical cytosolic protein	1.65291	2.03107e-10
Cpin_3674	amino acid permease-associated region	1.65229	6.08335e-18
Cpin_0109	drug resistance transporter, Bcr/CflA subfamily	1.65184	3.88841e-09
Cpin_0369	TonB-dependent receptor	1.64871	1.19441e-11
Cpin_1165	stress protein	1.64782	7.01752e-25
Cpin_0503	lysyl-tRNA synthetase	1.64778	3.63842e-08
Cpin_5455	pyruvate dehydrogenase (acetyl-transferring) E1 component, alpha subunit	1.64611	8.5315e-10
Cpin_4131	hypothetical protein	1.64566	0.00061054
Cpin_6943	hypothetical protein	1.64537	0.0001486
Cpin_1686	ATPase associated with various cellular activities AAA_3	1.64523	5.60443e-11
Cpin_2275	glycoside hydrolase family 2 sugar binding	1.64435	2.77181e-23
Cpin_2430	hypothetical protein	1.64277	1.12492e-21
Cpin_3035	conserved hypothetical protein	1.64016	0.00221651
Cpin_3123	TonB-dependent receptor plug	1.6399	4.65753e-09
Cpin_2328	DoxX family protein	1.63939	2.92392e-17
Cpin_7128	hypothetical protein	1.63891	0.000341062
Cpin_1509	dTDP-4-dehydrorhamnose reductase	1.63887	2.01873e-09
Cpin_3087	ribosomal protein L28	1.63817	5.05597e-18
Cpin_6422	hypothetical protein	1.63692	7.48859e-09
Cpin_6841	ribosomal protein S20	1.63574	1.06392e-11
Cpin_3108	DNA topoisomerase (ATP-hydrolyzing)	1.63441	3.1578e-12
Cpin_3979	two component transcriptional regulator, LuxR family	1.63421	1.00591e-08
Cpin_5059	histidine kinase	1.6342	8.48439e-17
Cpin_6503	Coproporphyrinogen oxidase	1.63321	2.79079e-07
Cpin_4052	UbiA prenyltransferase	1.62948	4.43152e-12
Cpin_2482	glycoside hydrolase family 43	1.62591	2.52026e-16
Cpin_5402	alpha/beta hydrolase fold protein	1.62463	0.000103676
Cpin_6784	conserved hypothetical protein	1.62428	5.68892e-08
Cpin_2834	hypothetical protein	1.62277	4.89223e-07
Cpin_1874	All-trans-retinol 13,14-reductase	1.62263	5.82747e-10
Cpin_3340	efflux transporter, RND family, MFP subunit	1.62153	1.33721e-14
Cpin_2107	RNA polymerase, sigma-24 subunit, ECF subfamily	1.62119	1.12318e-05
Cpin_4389	TonB-dependent receptor plug	1.62101	1.78721e-10
Cpin_2423	sugar transporter	1.621	3.90529e-08
Cpin_0446	alanyl-tRNA synthetase	1.62082	6.99222e-10
Cpin_5921	aminodeoxychorismate lyase	1.62033	3.86734e-12
Cpin_1853	Histidine ammonia-lyase	1.61978	1.37845e-21
Cpin_4037	adenylosuccinate lyase	1.61831	8.93426e-16
Cpin_6905	chaperone protein DnaJ	1.61766	3.88594e-15
Cpin_6144	leucine-rich repeat protein	1.61731	5.8933e-20
Cpin_4825	anti-FecI sigma factor, FecR	1.61667	1.20526e-07
Cpin_3028	hypothetical protein	1.61616	0.0020188
Cpin_3757	4-diphosphocytidyl-2C-methyl-D-erythritolkinase	1.61586	2.14877e-08
Cpin_6447	RagB/SusD domain protein	1.61573	7.53417e-05
Cpin_4824	TonB-dependent receptor plug	1.61545	2.49145e-13
Cpin_1579	Propeptide PepSY amd peptidase M4	1.61458	1.24127e-10
Cpin_0213	PepSY-associated TM helix domain protein	1.61373	1.8394e-09
Cpin_6677	signal transduction histidine kinase, LytS	1.61338	2.94309e-07
Cpin_0713	GCN5-related N-acetyltransferase	1.61293	5.10333e-14
Cpin_1899	conserved hypothetical protein	1.61227	9.42105e-05
Cpin_3943	hypothetical protein	1.60995	1.07121e-15
Cpin_1398	Phosphoglycerate kinase	1.60933	5.15641e-10
Cpin_3106	Domain of unknown function DUF1835	1.60766	4.37775e-14
Cpin_7280	oxidoreductase domain protein	1.60748	2.09194e-15
Cpin_6944	TonB-dependent receptor	1.60736	5.03663e-06
Cpin_6610	peptidase M28	1.60586	4.59578e-07
Cpin_2357	two component transcriptional regulator, LuxR family	1.6053	3.95857e-23
Cpin_6989	single-stranded-DNA-specific exonuclease RecJ	1.6023	5.88094e-15
Cpin_3224	hypothetical protein	1.60051	4.68043e-15
Cpin_5907	hypothetical protein	1.59946	1.77248e-07
Cpin_4370	hypothetical protein	1.59935	0.00584361
Cpin_1487	Beta-N-acetylhexosaminidase	1.59589	9.37609e-25
Cpin_3093	DEAD/DEAH box helicase domain protein	1.59546	2.54364e-11
Cpin_2358	periplasmic protein involved in polysaccharide export	1.59506	1.47768e-08
Cpin_0151	hypothetical protein	1.59335	1.13292e-09
Cpin_2451	Ankyrin	1.59204	0.000180251
Cpin_2068	hypothetical protein	1.5909	1.63935e-13
Cpin_6464	Endoribonuclease L-PSP	1.59089	0.00714351
Cpin_6153	conserved hypothetical protein	1.59028	1.95301e-05
Cpin_1123	hypothetical protein	1.58948	6.0463e-15
Cpin_7021	TPR repeat-containing protein	1.58911	4.64052e-40
Cpin_2327	TPR repeat-containing protein	1.58895	2.33809e-15
Cpin_1457	alpha-1,2-mannosidase	1.58717	3.00559e-15
Cpin_1860	thioesterase superfamily protein	1.58701	1.07601e-19
Cpin_5265	hypothetical protein	1.58692	9.06429e-23
Cpin_5360	transporter, hydrophobe/amphiphile efflux-1 (HAE1) family	1.58595	8.31579e-08
Cpin_3370	peptide chain release factor 3	1.58386	4.63735e-10
Cpin_1664	Glycine C-acetyltransferase	1.58372	6.2249e-11
Cpin_4336	fatty acid desaturase	1.58256	0.000304679
Cpin_2134	hypothetical protein	1.58149	1.09778e-07
Cpin_3677	conserved hypothetical protein	1.57922	1.49218e-12
Cpin_6501	Uroporphyrinogen III synthase HEM4	1.57823	2.52835e-07
Cpin_6498	ferrochelatase	1.57734	2.78369e-08
Cpin_7138	hypothetical protein	1.57623	1.51543e-06
Cpin_3621	hypothetical protein	1.57404	0.00119604
Cpin_6602	succinyl-CoA synthetase, beta subunit	1.57328	1.23702e-09
Cpin_5676	fatty acid desaturase	1.57238	0.000117383
Cpin_6633	dihydrodipicolinate synthase	1.57228	3.09593e-11
Cpin_5109	glycoside hydrolase family 16	1.57106	1.52808e-16
Cpin_1118	hypothetical protein	1.57052	1.68824e-25
Cpin_6577	hypothetical protein	1.57022	2.46982e-11
Cpin_6240	hypothetical protein	1.56842	4.29294e-09
Cpin_1831	imidazoleglycerol phosphate synthase, cyclase subunit	1.56772	2.32503e-11
Cpin_7095	hypothetical protein	1.56757	7.39954e-15
Cpin_5115	conserved hypothetical protein	1.56451	3.50334e-05
Cpin_6119	major facilitator superfamily MFS_1	1.56412	2.54124e-06
Cpin_2602	sulfatase	1.56363	3.38239e-16
Cpin_0540	hypothetical protein	1.56303	0.00700986
Cpin_4327	NAD-dependent epimerase/dehydratase	1.56262	0.00063965
Cpin_0289	hypothetical protein	1.56258	2.29082e-09
Cpin_1699.1/Cpin_R0049	tRNA-Gly	1.56243	1.38249e-13
Cpin_2621	hypothetical protein	1.56155	1.41074e-06
Cpin_6497	protoporphyrinogen oxidase	1.56136	9.1087e-09
Cpin_2689	heavy metal efflux pump, CzcA family	1.55981	3.78323e-07
Cpin_0535	hypothetical protein	1.55786	5.1572e-19
Cpin_5470	tyrosine recombinase XerD	1.55628	2.1282e-09
Cpin_3112	histidinol-phosphate phosphatase family protein	1.5562	1.46394e-09
Cpin_0284	hypothetical protein	1.55546	8.84152e-14
Cpin_7230	dihydroorotate dehydrogenase	1.55535	5.28553e-11
Cpin_3938	Nitrilase/cyanide hydratase and apolipoprotein N- acyltransferase	1.5546	7.73476e-08
Cpin_4572	Beta-lactamase	1.55449	1.33954e-10
Cpin_4469	cobalamin biosynthesis protein CobD	1.55227	8.42467e-06
Cpin_2029	hypothetical protein	1.54821	9.61503e-10
Cpin_0370	hypothetical protein	1.54736	5.76452e-11
Cpin_1654	major facilitator superfamily MFS_1	1.54686	4.0637e-18
Cpin_3653	NLP/P60 protein	1.54665	1.10643e-06
Cpin_5058	two component transcriptional regulator, LytTR family	1.54619	8.3273e-12
Cpin_2326	hypothetical protein	1.54617	1.59113e-17
Cpin_3013	conserved hypothetical protein	1.54606	1.15576e-08
Cpin_6854	GMP synthase, large subunit	1.54572	4.8653e-16
Cpin_0242	glutaminyl-tRNA synthetase	1.54331	4.99268e-08
Cpin_3375	alpha/beta hydrolase fold protein-3 domain protein	1.54243	3.45732e-13
Cpin_6837	hypothetical protein	1.54184	2.14686e-05
Cpin_1466	galactokinase	1.54032	5.41637e-08
Cpin_0140	C4-dicarboxylate transporter/malic acid transport protein	1.5402	4.39007e-05
Cpin_1511	dTDP-glucose 4,6-dehydratase	1.53891	3.02481e-05
Cpin_1427	Biopolymer transport protein ExbD/TolR	1.53798	3.23696e-22
Cpin_7100	YD repeat protein	1.53493	2.14432e-06
Cpin_1124	conserved hypothetical protein	1.53462	5.29853e-11
Cpin_2119	TonB-dependent siderophore receptor	1.53449	7.46691e-06
Cpin_7267	Ribosomal protein L7/L12	1.53434	2.05478e-21
Cpin_2090	Phosphoribosylformylglycinamidine synthase	1.53145	6.63749e-08
Cpin_2195	PKD domain containing protein	1.52995	2.86196e-06
Cpin_6551	peptidase M20	1.52813	4.18283e-07
Cpin_2086	signal transduction histidine kinase	1.52671	3.87784e-12
Cpin_6776	40-residue YVTN beta-propeller repeat protein	1.52387	1.56426e-18
Cpin_0539	conserved hypothetical protein	1.52378	7.41241e-17
Cpin_2172	conserved hypothetical protein	1.52327	8.85165e-15
Cpin_4185	acyltransferase 3	1.52233	6.74618e-10
Cpin_6466	TonB-dependent receptor plug	1.51941	4.71277e-09
Cpin_7001	Endoribonuclease L-PSP	1.51929	3.73851e-13
Cpin_1873	phospholipid/glycerol acyltransferase	1.51857	8.93916e-11
Cpin_4487	ATP/cobalamin adenosyltransferase	1.51787	1.75851e-06
Cpin_2510	hypothetical protein	1.51767	3.79566e-07
Cpin_1985	3-isopropylmalate dehydrogenase	1.51738	2.82931e-25
Cpin_1565	conserved hypothetical protein	1.51677	4.46143e-18
Cpin_1975	Ribonucleoside-diphosphate reductase	1.5151	6.28812e-12
Cpin_2388	histidine kinase	1.51496	1.59352e-06
Cpin_3791	Cupin 2 conserved barrel domain protein	1.51305	0.00824405
Cpin_1732	two component transcriptional regulator, LuxR family	1.51273	2.20354e-06
Cpin_5310	fatty acid hydroxylase	1.51203	0.000435292
Cpin_2266	alkyl hydroperoxide reductase/ Thiol specific antioxidant/ Mal allergen	1.51163	2.20119e-05
Cpin_3722	GTP-binding protein YchF	1.51058	3.22352e-08
Cpin_7279	Xylose isomerase domain protein TIM barrel	1.51006	1.09101e-17
Cpin_4478	Precorrin-6x reductase CbiJ/CobK	1.50878	1.58223e-07
Cpin_1134	beta-lactamase	1.50873	9.76801e-19
Cpin_1513	nucleotide sugar dehydrogenase	1.50837	3.08115e-06
Cpin_0395	glycosyl transferase family 2	1.5073	2.56545e-21
Cpin_1157	nucleoside:H symporter	1.50684	5.26837e-36
Cpin_5269	hypothetical protein	1.50574	0.000345719
Cpin_0718	monofunctional biosynthetic peptidoglycan transglycosylase	1.50337	7.27094e-11
Cpin_2587	hypothetical protein	1.50186	2.14018e-07
Cpin_4699	glycosyl transferase family 2	1.5013	5.59008e-09
Cpin_1722	glycosyl transferase family 9	1.49948	4.29515e-14
Cpin_6655	acyltransferase 3	1.49896	0.000374944
Cpin_5144	hypothetical protein	1.49852	1.05138e-05
Cpin_2025	phosphoadenosine phosphosulfate reductase	1.49668	5.65044e-22
Cpin_3134	Methyltransferase type 11	1.49492	5.62478e-16
Cpin_0730	Glutamate synthase (ferredoxin)	1.49228	1.02664e-13
Cpin_1644	hypothetical protein	1.49168	0.000196279
Cpin_5836	RagB/SusD domain protein	1.49148	2.33357e-05
Cpin_6459	Xylose isomerase domain protein TIM barrel	1.49095	1.12591e-31
Cpin_1591	hypothetical protein	1.49089	6.26646e-20
Cpin_1168	hypothetical protein	1.49073	7.3793e-09
Cpin_1827	tryptophan synthase, beta subunit	1.49055	4.70394e-13
Cpin_1799	hypothetical protein	1.48957	1.48619e-08
Cpin_7275	PKD domain containing protein	1.48936	4.00477e-11
Cpin_5350	NUDIX hydrolase	1.48808	1.60365e-06
Cpin_0077	metallophosphoesterase	1.48734	8.60362e-09
Cpin_3694	glucose-methanol-choline oxidoreductase	1.48601	1.15384e-06
Cpin_4301	short-chain dehydrogenase/reductase SDR	1.48587	1.49948e-11
Cpin_0193	Rod shape-determining protein MreC	1.48333	8.93379e-07
Cpin_4667	hypothetical protein	1.48183	5.10304e-11
Cpin_1463	conserved hypothetical protein	1.48003	1.63473e-20
Cpin_7111	acyltransferase 3	1.47487	1.23553e-08
Cpin_1934	peptidase S1 and S6 chymotrypsin/Hap	1.47458	5.15e-08
Cpin_2024	sulfate adenylyltransferase, large subunit	1.47431	1.34124e-20
Cpin_4786	zinc finger CHC2-family protein	1.47423	8.84779e-05
Cpin_2985	fatty acid desaturase	1.47325	2.65824e-05
Cpin_0247	L-asparaginase, type I	1.47185	2.43941e-06
Cpin_2040	hypothetical protein	1.47153	2.74974e-07
Cpin_4847	protein of unknown function DUF303 acetylesterase putative	1.47047	5.97716e-13
Cpin_2378	malate/quinone oxidoreductase	1.46919	3.91362e-20
Cpin_7290	hypothetical protein	1.46841	2.34324e-05
Cpin_2062	TonB-dependent receptor	1.46748	0.000166432
Cpin_2766	RNA polymerase, sigma-24 subunit, ECF subfamily	1.46727	0.00183342
Cpin_4029	hypothetical protein	1.4668	1.96051e-10
Cpin_1533	ribose-phosphate pyrophosphokinase	1.46621	3.48834e-09
Cpin_0038	IstB domain protein ATP-binding protein	1.46382	0.003274
Cpin_1176	intradiol ring-cleavage dioxygenase	1.46362	5.09128e-05
Cpin_7063	putative uncharacterized iron-regulated membrane protein	1.46347	0.000448345
Cpin_6844	Beta-ketoacyl synthase	1.46331	1.00818e-13
Cpin_1847	Phosphoglucosamine mutase	1.46203	1.01557e-12
Cpin_4164	hypothetical protein	1.4595	6.29513e-11
Cpin_6552	acetylglutamate kinase	1.45881	2.3914e-07
Cpin_5819	hypothetical protein	1.45773	1.36529e-19
Cpin_5171	PhnA protein	1.45615	6.50476e-11
Cpin_6543	GTP-binding protein Era	1.4552	9.53812e-19
Cpin_4028	peptidase S9B dipeptidylpeptidase IV domain protein	1.45264	1.31191e-08
Cpin_0577	two component transcriptional regulator, LytTR family	1.4514	1.37429e-06
Cpin_5866	Tail Collar domain protein	1.44979	0.00196806
Cpin_0934	hypothetical protein	1.44972	1.35706e-07
Cpin_6846	ABC-2 type transporter	1.44874	3.63929e-12
Cpin_2362	NAD-dependent epimerase/dehydratase	1.44826	0.000138047
Cpin_4477	precorrin-4 C11-methyltransferase	1.44773	1.47527e-05
Cpin_6640	hypothetical protein	1.44724	1.56252e-05
Cpin_5080	twin-arginine translocation pathway signal	1.44546	7.96013e-15
Cpin_2946	hypothetical protein	1.44427	0.000339543
Cpin_2009	Cellulase	1.44422	8.82309e-08
Cpin_1840	hypothetical protein	1.44285	4.57977e-07
Cpin_1341	DNA topoisomerase III	1.44271	1.94753e-12
Cpin_2050	peptidase M50	1.44261	9.56939e-09
Cpin_2187	Carbohydrate binding family 6	1.43796	1.35858e-05
Cpin_4541	RNA polymerase, sigma-24 subunit, ECF subfamily	1.43747	0.00262428
Cpin_0872	hypothetical protein	1.43725	3.30333e-06
Cpin_4298	hypothetical protein	1.43717	0.00770217
Cpin_0020	putative uncharacterized iron-regulated membrane protein	1.43708	0.000313025
Cpin_2181	conserved repeat domain protein	1.43536	3.64148e-07
Cpin_0583	hypothetical protein	1.43439	7.34833e-08
Cpin_6991	heat shock protein Hsp90	1.43325	8.47329e-11
Cpin_7291	ABC transporter related	1.43124	1.89276e-06
Cpin_6353	hypothetical protein	1.42889	1.09442e-09
Cpin_6228	NUDIX hydrolase	1.42848	2.83247e-05
Cpin_3318	hypothetical protein	1.42833	1.39363e-23
Cpin_6381	Alcohol dehydrogenase zinc-binding domain protein	1.42802	4.00475e-14
Cpin_7036	DNA-3-methyladenine glycosylase	1.42731	4.4126e-05
Cpin_1193	protein of unknown function DUF540	1.4271	2.76639e-19
Cpin_1284	beta-lactamase domain protein	1.42627	3.93892e-10
Cpin_1651	amino acid permease-associated region	1.42521	8.52242e-19
Cpin_3117	glycosyl transferase family 2	1.42484	2.35062e-11
Cpin_6333	conjugative relaxase domain protein	1.42481	1.15696e-06
Cpin_6858	transcriptional regulator, AsnC family	1.4238	5.02771e-06
Cpin_1567	conserved hypothetical protein	1.42363	1.23568e-12
Cpin_3942	hypothetical protein	1.42333	1.03984e-10
Cpin_2534	hypothetical protein	1.42327	0.000132802
Cpin_1368	hypothetical protein	1.42253	1.55555e-06
Cpin_3281	NAD-dependent epimerase/dehydratase	1.42185	0.000206569
Cpin_5906	Aspartyl/Asparaginyl beta-hydroxylase	1.42093	9.06074e-08
Cpin_2971	glycoside hydrolase family 43	1.42065	1.28564e-10
Cpin_1564	conserved hypothetical protein	1.42041	4.24476e-05
Cpin_6500	porphobilinogen deaminase	1.42033	6.46159e-05
Cpin_1219	hypothetical protein	1.41979	8.03835e-16
Cpin_0584	hypothetical protein	1.41906	1.22806e-08
Cpin_5454	Tetratricopeptide domain protein	1.41858	1.98741e-09
Cpin_6267	protein of unknown function DUF423	1.41778	9.17416e-16
Cpin_5476	two component transcriptional regulator, LuxR family	1.41732	3.22808e-16
Cpin_1872	glycosyl transferase family 2	1.41679	1.96104e-09
Cpin_6684	hypothetical protein	1.41664	0.00389609
Cpin_4480	hypothetical protein	1.41523	4.11382e-07
Cpin_2247	hypothetical protein	1.41521	1.39948e-15
Cpin_6613	thioesterase superfamily protein	1.41291	8.20715e-12
Cpin_0100	conserved hypothetical protein	1.41279	0.000167769
Cpin_3551	metallophosphoesterase	1.41082	0.000683132
Cpin_0287	hypothetical protein	1.41067	1.10151e-10
Cpin_6708	Appr-1-p processing domain protein	1.41024	8.65804e-06
Cpin_2860	Fibronectin type III domain protein	1.40962	0.000720857
Cpin_0489	Aldose 1-epimerase	1.40939	1.1553e-14
Cpin_1841	Kelch repeat-containing protein	1.40812	4.75281e-08
Cpin_5865	Tail Collar domain protein	1.40809	2.86442e-07
Cpin_5078	hypothetical protein	1.40707	1.07343e-07
Cpin_4807	major facilitator superfamily MFS_1	1.40657	0.000562684
Cpin_1829	imidazole glycerol phosphate synthase, glutamine amidotransferase subunit	1.40644	1.09878e-05
Cpin_1109	Nitrilase/cyanide hydratase and apolipoprotein N- acyltransferase	1.40292	4.78408e-17
Cpin_0838	adenylate kinase	1.40212	2.27075e-18
Cpin_5804	hypothetical protein	1.40206	2.58408e-10
Cpin_1722.1/Cpin_R0053	tRNA-Gln	1.40114	1.98574e-05
Cpin_3286	RNA polymerase, sigma-24 subunit, ECF subfamily	1.40058	6.72842e-08
Cpin_0334	Fibronectin type III domain protein	1.39992	2.22545e-05
Cpin_3527	hypothetical protein	1.39992	3.01394e-05
Cpin_2020	2-dehydro-3-deoxyphosphooctonate aldolase	1.39657	1.46828e-09
Cpin_0490	deoxyhypusine synthase	1.39427	6.92221e-10
Cpin_7038	peptidase M14 carboxypeptidase A	1.3939	1.27609e-09
Cpin_2366	hypothetical protein	1.39318	5.31244e-05
Cpin_0445	Peptidase M23	1.39126	3.47664e-14
Cpin_3749	TonB-dependent receptor plug	1.39092	2.28416e-11
Cpin_5557	hypothetical protein	1.3882	0.000200781
Cpin_1429	TonB family protein	1.38606	1.97911e-26
Cpin_2375	glycosyl transferase group 1	1.38573	9.27873e-05
Cpin_2035	conserved hypothetical protein	1.38559	6.0999e-19
Cpin_6645	hypothetical protein	1.38533	0.00970728
Cpin_4674	metallophosphoesterase	1.38499	2.46807e-05
Cpin_6988	Trans-hexaprenyltranstransferase	1.38243	1.35323e-07
Cpin_6382	beta-lactamase	1.38047	6.40373e-14
Cpin_1536	fumarylacetoacetate (FAA) hydrolase	1.38037	1.33273e-13
Cpin_1294	Endopeptidase Clp	1.38006	4.59623e-21
Cpin_4392	Alpha-galactosidase	1.37991	1.25792e-08
Cpin_4707	glycosyl transferase group 1	1.37971	7.6146e-08
Cpin_5810	conserved hypothetical protein	1.37963	1.09131e-09
Cpin_1786	hypothetical protein	1.37792	1.40449e-06
Cpin_6557	hypothetical protein	1.37776	6.41123e-08
Cpin_6730	glycoside hydrolase family 43	1.3769	7.42774e-21
Cpin_2089	HopJ type III effector protein	1.37574	2.32132e-07
Cpin_4229	FG-GAP repeat protein	1.37512	6.44435e-05
Cpin_7300	FAD dependent oxidoreductase	1.37465	5.78884e-05
Cpin_4566	acyltransferase 3	1.37419	8.78024e-17
Cpin_1986	2-isopropylmalate synthase	1.37345	1.10669e-29
Cpin_3939	hypothetical protein	1.37318	3.4533e-09
Cpin_6806	Alpha-L-fucosidase	1.37213	8.69242e-11
Cpin_2444	anti-FecI sigma factor, FecR	1.37198	3.73377e-05
Cpin_0082	aminotransferase class I and II	1.36806	5.6168e-05
Cpin_5812	DEAD/DEAH box helicase domain protein	1.36736	1.00377e-06
Cpin_0297	hypothetical protein	1.36655	9.54607e-07
Cpin_3184	hypothetical protein	1.366	3.36509e-13
Cpin_3027	hypothetical protein	1.36597	5.95512e-05
Cpin_3113	Nucleotidyl transferase	1.36561	2.19842e-11
Cpin_3259	hypothetical protein	1.36491	0.000207904
Cpin_4381	short-chain dehydrogenase/reductase SDR	1.3632	0.00119279
Cpin_2189	RNA polymerase, sigma-24 subunit, ECF subfamily	1.3609	4.4318e-12
Cpin_6804	hypothetical protein	1.35967	2.25542e-10
Cpin_6390	conserved repeat domain protein	1.35792	0.000966208
Cpin_5922	ribonuclease BN	1.35713	8.73504e-07
Cpin_4542	hypothetical protein	1.35657	5.60796e-07
Cpin_0032	hypothetical protein	1.35595	0.00316723
Cpin_3738	histidine kinase	1.35465	2.60278e-09
Cpin_0237	protein of unknown function DUF81	1.35437	2.25664e-18
Cpin_2947	TonB-dependent receptor plug	1.35376	3.03579e-08
Cpin_2668	ABC-2 type transporter	1.35126	7.045e-05
Cpin_2768	TonB-dependent receptor plug	1.35055	1.6076e-09
Cpin_3726	heavy metal efflux pump, CzcA family	1.35044	2.47019e-09
Cpin_0295	hypothetical protein	1.3488	1.65003e-05
Cpin_6812	Na+/solute symporter	1.34752	2.1419e-12
Cpin_3287	anti-FecI sigma factor, FecR	1.3465	4.84967e-09
Cpin_5203	TonB-dependent receptor	1.34577	1.38598e-10
Cpin_5110	Two component regulator three Y domain protein	1.34566	1.26433e-08
Cpin_6676	two component transcriptional regulator, LytTR family	1.34388	0.00011207
Cpin_4820	alpha-1,2-mannosidase	1.34339	1.4102e-13
Cpin_1143	outer membrane efflux protein	1.34303	4.8197e-06
Cpin_2821	RagB/SusD domain protein	1.34286	0.000185129
Cpin_4191	protein of unknown function DUF6 transmembrane	1.34152	0.00651655
Cpin_4851	signal transduction histidine kinase	1.34125	1.50034e-15
Cpin_1862	Methyltransferase type 12	1.34124	4.48678e-13
Cpin_2912	transcriptional regulator, GntR family	1.33929	0.000873838
Cpin_0598	conserved hypothetical protein	1.33842	1.78207e-16
Cpin_1650	protein of unknown function DUF28	1.3383	2.89709e-10
Cpin_5474	hypothetical protein	1.33821	2.02269e-05
Cpin_0461	two component regulator propeller domain protein	1.33781	4.01908e-08
Cpin_2337	peptidase S9 prolyl oligopeptidase active site domain protein	1.33666	1.64731e-19
Cpin_0907	Beta-lactamase	1.33437	3.42532e-07
Cpin_6722	hypothetical protein	1.33305	2.97766e-05
Cpin_6298	ribosomal protein L32	1.33188	1.74306e-18
Cpin_4711	hypothetical protein	1.33177	4.22123e-12
Cpin_2439	hypothetical protein	1.33174	0.00243884
Cpin_1213	succinyl-CoA synthetase, alpha subunit	1.33142	6.88847e-17
Cpin_2359	capsular exopolysaccharide family	1.33051	4.54182e-07
Cpin_0587	hypothetical protein	1.33028	0.000290036
Cpin_2365	polysaccharide biosynthesis protein	1.33021	6.14735e-06
Cpin_1100	hypothetical protein	1.33001	0.000762512
Cpin_4373	RNA polymerase, sigma-24 subunit, ECF subfamily	1.32971	7.94548e-06
Cpin_5172	hypothetical protein	1.32959	4.5595e-15
Cpin_2916	secretion protein HlyD family protein	1.32872	1.12768e-05
Cpin_0110	hypothetical protein	1.32707	0.00855296
Cpin_1974	ribonucleoside-diphosphate reductase, alpha subunit	1.32647	1.60201e-15
Cpin_2796	coagulation factor 5/8 type domain protein	1.32615	6.29053e-11
Cpin_4372	anti-FecI sigma factor, FecR	1.32593	2.79948e-10
Cpin_0085	short-chain dehydrogenase/reductase SDR	1.32578	2.15314e-06
Cpin_1890	transcriptional regulator, LuxR family	1.32504	7.77462e-10
Cpin_6794	conserved hypothetical protein	1.325	1.64528e-11
Cpin_4540	hypothetical protein	1.32301	1.20803e-07
Cpin_1674	surface antigen (D15)	1.32297	6.66032e-12
Cpin_1977	hypothetical protein	1.32254	5.48586e-05
Cpin_4311	hypothetical protein	1.3222	3.54177e-08
Cpin_5357	hypothetical protein	1.32196	0.000922252
Cpin_6408	TonB-dependent receptor	1.32172	2.53805e-15
Cpin_3276	hypothetical protein	1.32063	0.000264015
Cpin_6159	Alpha-N-arabinofuranosidase	1.31811	1.49179e-07
Cpin_5645	glycoside hydrolase clan GH-D	1.3175	1.38832e-09
Cpin_3107	hypothetical protein	1.31725	1.16947e-07
Cpin_6190	putative organic solvent tolerance protein OstA	1.31718	1.19421e-07
Cpin_4476	precorrin-6y C5,15-methyltransferase (decarboxylating), CbiE subunit	1.31709	3.6239e-06
Cpin_2367	glycosyl transferase group 1	1.31702	4.35916e-05
Cpin_2755	putative transcriptional regulator, GntR family	1.31668	0.000575256
Cpin_5558	hypothetical protein	1.31521	5.48258e-07
Cpin_1826	Phosphoribosylanthranilate isomerase	1.31499	5.69986e-07
Cpin_6303	hypothetical protein	1.31435	1.13211e-10
Cpin_4486	Phosphoglycerate mutase	1.31141	2.28211e-06
Cpin_1601	esterase	1.31011	1.12099e-08
Cpin_2372	glycosyl transferase group 1	1.31004	1.57985e-05
Cpin_1918	hypothetical protein	1.30907	6.75118e-14
Cpin_1982	3-isopropylmalate dehydratase, large subunit	1.30846	2.54186e-27
Cpin_1746	diaminopimelate decarboxylase	1.30843	3.51985e-08
Cpin_6619	RNA binding S1 domain protein	1.3074	1.09064e-14
Cpin_6524	DNA polymerase III, delta subunit	1.30679	4.11345e-08
Cpin_0659	superfamily I DNA and RNA helicase	1.30678	9.28639e-11
Cpin_0810	Xylose isomerase domain protein TIM barrel	1.30542	5.77952e-16
Cpin_3003	histidine kinase	1.30494	0.00917636
Cpin_5525	beta-lactamase	1.30486	4.32586e-07
Cpin_2341	Mur ligase middle domain protein	1.30453	2.80614e-10
Cpin_3801	sulfatase	1.30369	4.21138e-11
Cpin_1120	glycosyl transferase family 2	1.30349	9.89867e-09
Cpin_1076	UDP-galactopyranose mutase	1.30342	1.05502e-06
Cpin_6157	RNA polymerase, sigma-24 subunit, ECF subfamily	1.30306	3.62742e-05
Cpin_1592	glycoside hydrolase family 76	1.30259	2.7809e-11
Cpin_6892	Enoyl-(acyl-carrier-protein) reductase (NADH)	1.30029	7.02077e-14
Cpin_6718	TonB-dependent siderophore receptor	1.29986	8.10827e-06
Cpin_0408	legume lectin beta domain protein	1.29967	7.45637e-10
Cpin_6309	conserved hypothetical protein	1.29769	1.58495e-07
Cpin_0411	glycyl-tRNA synthetase	1.29414	4.49997e-15
Cpin_3652	putative protein of poly-gamma-glutamate biosynthesis (capsule formation)	1.29304	1.1407e-12
Cpin_0566	TonB-dependent receptor	1.29147	1.58735e-17
Cpin_1098	hypothetical protein	1.29085	0.00189399
Cpin_6572	methyltransferase	1.28808	2.11797e-05
Cpin_3086	alkylhydroperoxidase like protein, AhpD family	1.28791	9.60069e-10
Cpin_7180	putative neuraminidase	1.28665	4.12721e-06
Cpin_5445	hypothetical protein	1.28557	1.0538e-18
Cpin_6816	alpha-1,2-mannosidase	1.28488	4.10664e-12
Cpin_0288	hypothetical protein	1.28474	8.24335e-05
Cpin_3683	3-methyl-2-oxobutanoatehydroxymethyltransferase	1.28423	3.85322e-06
Cpin_3990	hypothetical protein	1.28418	5.05116e-07
Cpin_6281	protein of unknown function DUF1080	1.28099	2.25466e-12
Cpin_2966	hypothetical protein	1.27843	9.31652e-13
Cpin_6615	siroheme synthase	1.27842	1.64957e-09
Cpin_6266	peptidase S15	1.27829	3.02991e-09
Cpin_5138	TonB-dependent siderophore receptor	1.2775	1.00654e-05
Cpin_6919	glycosyl transferase family 2	1.27746	1.31082e-15
Cpin_3721	nucleoside recognition domain protein	1.27663	6.20162e-12
Cpin_1428	Biopolymer transport protein ExbD/TolR	1.27351	1.37115e-22
Cpin_4972	hypothetical protein	1.27304	2.47299e-09
Cpin_5660	hypothetical protein	1.27283	0.00397147
Cpin_1825	Indole-3-glycerol-phosphate synthase	1.27228	4.17811e-10
Cpin_6685	hypothetical protein	1.27179	0.000373958
Cpin_5126	conserved hypothetical protein	1.27054	4.14643e-11
Cpin_4625	leucine-rich repeat protein	1.27042	2.90834e-10
Cpin_0952	PAS/PAC sensor signal transduction histidine kinase	1.27029	1.64915e-11
Cpin_4115	alkyl hydroperoxide reductase/ Thiol specific antioxidant/ Mal allergen	1.27023	1.08464e-09
Cpin_2416	hypothetical protein	1.27023	1.12226e-15
Cpin_7032	hypothetical protein	1.26778	4.10123e-07
Cpin_1761	hypothetical protein	1.2671	1.35812e-08
Cpin_3769	Rhomboid family protein	1.26565	1.26602e-07
Cpin_0655	Amidophosphoribosyltransferase	1.26553	7.33878e-09
Cpin_0827	Stress responsive alpha-beta barrel domain protein	1.26309	7.41519e-07
Cpin_6927	phosphoribosylformylglycinamidine synthase, purS	1.26182	1.19812e-06
Cpin_0760	hypothetical protein	1.2618	2.90418e-06
Cpin_0283	hypothetical protein	1.2592	9.09881e-06
Cpin_6811	glucokinase regulatory-like protein	1.25846	2.98527e-06
Cpin_6158	glycosidase PH1107-related	1.25752	1.33776e-08
Cpin_1171	hypothetical protein	1.2549	3.16513e-06
Cpin_6900	hypothetical protein	1.25307	0.000221987
Cpin_0181	glucose-1-phosphate thymidylyltransferase	1.25221	6.91211e-12
Cpin_4686	protein of unknown function DUF92 transmembrane	1.25144	6.35218e-05
Cpin_1529	S-adenosylmethionine/tRNA-ribosyltransferase-iso merase	1.25008	1.32662e-11
Cpin_1418	Peptidase M1 membrane alanine aminopeptidase	1.24917	3.89777e-11
Cpin_0813	peptidase S13 D-Ala-D-Ala carboxypeptidase C	1.24868	8.20596e-06
Cpin_7040	peptidase M14, carboxypeptidase A	1.24853	3.58944e-10
Cpin_6235	dihydroneopterin aldolase	1.24849	5.36039e-06
Cpin_0150	lipoprotein	1.24837	1.51888e-11
Cpin_2822	AAA ATPase central domain protein	1.24716	4.20402e-06
Cpin_0921	5 nucleotidase deoxy cytosolic type C	1.2464	6.38421e-06
Cpin_2896	hypothetical protein	1.24556	0.00702352
Cpin_5482	protein of unknown function DUF486	1.24482	0.00813478
Cpin_1045	conserved hypothetical protein	1.2443	1.44817e-10
Cpin_2361	Mannose-1-phosphate guanylyltransferase	1.24361	0.00104327
Cpin_0323	glycoside hydrolase family 3 domain protein	1.24138	3.50978e-17
Cpin_2364	GDP-mannose 4,6-dehydratase	1.23978	0.000104589
Cpin_1980	hypothetical protein	1.23743	9.53136e-05
Cpin_1798	Beta-N-acetylhexosaminidase	1.2368	9.22276e-09
Cpin_3661	hypothetical protein	1.23638	0.00859047
Cpin_6467	anti-FecI sigma factor, FecR	1.23615	1.66475e-07
Cpin_6427	TonB-dependent receptor plug	1.23592	2.57365e-08
Cpin_1701	preprotein translocase, SecE subunit	1.23561	6.65319e-12
Cpin_1128	hypothetical protein	1.23319	2.37346e-05
Cpin_6286	Glyoxalase/bleomycin resistance protein/dioxygenase	1.23274	2.96506e-07
Cpin_6044	glycoside hydrolase family 43	1.23107	1.37003e-12
Cpin_2106	alkyl hydroperoxide reductase/ Thiol specific antioxidant/ Mal allergen	1.23059	8.10655e-05
Cpin_4483	cobalbumin biosynthesis protein	1.2296	0.000967419
Cpin_6305	hypothetical protein	1.22845	5.57842e-12
Cpin_5846	hypothetical protein	1.22809	1.53171e-11
Cpin_1917	conserved hypothetical protein	1.22586	1.29701e-15
Cpin_6354	hypothetical protein	1.22579	0.00270432
Cpin_7301	hypothetical protein	1.22496	7.46772e-07
Cpin_0006	Alkaline phosphatase	1.22489	3.24021e-10
Cpin_6591	isocitrate dehydrogenase, NADP-dependent	1.22481	3.15368e-06
Cpin_2401	phosphatidylglycerophosphatase A	1.22454	1.16443e-05
Cpin_6895	protein of unknown function DUF164	1.22416	3.17364e-20
Cpin_1833	alkyl hydroperoxide reductase/ Thiol specific antioxidant/ Mal allergen	1.22325	1.81781e-16
Cpin_5389	histidine kinase	1.22086	1.05944e-09
Cpin_2073	hypothetical protein	1.2196	2.51605e-05
Cpin_6576	1-acylglycerol-3-phosphate O-acyltransferase	1.21811	3.53936e-08
Cpin_5839	conserved hypothetical protein	1.21661	3.11843e-10
Cpin_3164	TonB-dependent receptor plug	1.21573	2.9107e-05
Cpin_1484	hypothetical protein	1.21552	9.36546e-12
Cpin_4479	cobalamin biosynthesis protein CbiD	1.2152	0.000328053
Cpin_0099	peptide methionine sulfoxide reductase	1.21481	3.89706e-07
Cpin_5468	phosphoesterase RecJ domain protein	1.21465	6.40318e-06
Cpin_1863	tryptophan halogenase	1.2146	4.36937e-12
Cpin_6833	mannitol dehydrogenase domain protein	1.21395	1.22761e-12
Cpin_1369	Chloride channel core	1.21317	1.67463e-06
Cpin_4359	hypothetical protein	1.21269	0.00715804
Cpin_5072	HEAT domain containing protein	1.21259	1.84912e-06
Cpin_1880	putative aminopeptidase	1.21046	1.77632e-09
Cpin_6899	conserved repeat domain protein	1.20937	1.29834e-09
Cpin_1004	asparaginyl-tRNA synthetase	1.20722	6.00264e-08
Cpin_1547	conserved hypothetical protein	1.2051	1.77726e-05
Cpin_2434	RagB/SusD domain protein	1.20372	0.000115862
Cpin_0866	hypothetical protein	1.20203	9.49252e-10
Cpin_7000	alanine racemase domain protein	1.20178	5.13772e-13
Cpin_5743	cytidyltransferase-related domain protein	1.20119	4.28541e-08
Cpin_1861	Beta-ketoacyl synthase	1.20078	4.88475e-09
Cpin_1483	Alpha-L-fucosidase	1.20032	1.15215e-06
Cpin_0965	alpha-1,2-mannosidase	1.19998	4.36704e-08
Cpin_6866	histone deacetylase superfamily	1.19845	2.228e-05
Cpin_5268	hypothetical protein	1.19728	0.000176259
Cpin_6999	peptidase M19 renal dipeptidase	1.19704	9.79236e-11
Cpin_4589	GCN5-related N-acetyltransferase	1.19699	0.00276398
Cpin_2376	Undecaprenyl-phosphate glucose phosphotransferase	1.19572	3.79303e-06
Cpin_6904	GrpE protein	1.19567	1.14523e-14
Cpin_5219	NADH:flavin oxidoreductase/NADH oxidase	1.19354	7.78526e-12
Cpin_5416	glucose-methanol-choline oxidoreductase	1.19263	2.08549e-15
Cpin_6508	glycosyl transferase family 2	1.19234	0.000600335
Cpin_1744	alpha-1,2-mannosidase	1.19205	1.39016e-17
Cpin_0195	phosphoribosylamine/glycine ligase	1.19092	7.59879e-06
Cpin_0602	NUDIX hydrolase	1.18961	8.16098e-07
Cpin_1658	translation elongation factor P	1.18927	3.581e-11
Cpin_1983	Methyltransferase type 11	1.18921	2.6245e-19
Cpin_4051	FAD linked oxidase domain protein	1.18847	1.41047e-05
Cpin_6600	hypothetical protein	1.18846	7.13766e-08
Cpin_2363	nucleotide sugar dehydrogenase	1.18811	0.000266257
Cpin_1544	putative transcriptional regulator, Crp/Fnr family	1.18806	1.55087e-05
Cpin_7081	hypothetical protein	1.18804	3.93784e-07
Cpin_2003	protein of unknown function UPF0187	1.18647	1.47512e-07
Cpin_5549	TonB-dependent receptor plug	1.18564	6.47049e-05
Cpin_3030	hypothetical protein	1.18455	0.000100011
Cpin_0464	hypothetical protein	1.18393	5.01331e-06
Cpin_2595	lipid A biosynthesis acyltransferase	1.18137	2.10242e-07
Cpin_1653	SNARE associated Golgi protein	1.18099	3.55374e-06
Cpin_0870	3-oxoacyl-(acyl-carrier-protein) reductase	1.18081	1.04889e-07
Cpin_0817	oxidoreductase domain protein	1.18047	3.54311e-19
Cpin_1790	conserved hypothetical protein	1.17778	1.40242e-10
Cpin_3991	hypothetical protein	1.17776	2.15439e-06
Cpin_1336	phospholipase C, phosphocholine-specific	1.17757	6.43822e-15
Cpin_7260	type I phosphodiesterase/nucleotide pyrophosphatase	1.17713	4.0587e-10
Cpin_0939	hypothetical protein	1.17505	3.96038e-06
Cpin_1077	hypothetical protein	1.17486	9.34789e-05
Cpin_6064	hypothetical protein	1.17388	0.00267605
Cpin_5701	NLI interacting domain protein	1.17325	0.00890907
Cpin_5021	HAD-superfamily hydrolase, subfamily IA, variant 3	1.17311	6.12188e-09
Cpin_3223	hypothetical protein	1.17277	8.49766e-10
Cpin_1697	ribosomal protein S21	1.17079	1.90434e-09
Cpin_1687	protein of unknown function DUF58	1.17008	2.86966e-05
Cpin_6917	permease YjgP/YjgQ family protein	1.17	1.76433e-10
Cpin_5401	putative transcriptional regulator, Crp/Fnr family	1.16987	7.28762e-09
Cpin_0475	phosphoglycerate mutase, 2,3-bisphosphoglycerate- independent	1.16895	1.48053e-10
Cpin_6299	fatty acid/phospholipid synthesis protein PlsX	1.16792	2.96556e-22
Cpin_6066	hypothetical protein	1.1677	0.000738101
Cpin_0916	hypothetical protein	1.16622	2.67876e-08
Cpin_1261	heavy metal translocating P-type ATPase	1.16602	5.40977e-10
Cpin_7298	two component transcriptional regulator, LytTR family	1.16542	5.69845e-05
Cpin_6617	Sulfite reductase (ferredoxin)	1.16427	9.91948e-10
Cpin_3225	hypothetical protein	1.16397	5.34543e-16
Cpin_4488	cobaltochelatase, CobN subunit	1.16384	7.70383e-07
Cpin_4501	Alpha-N-arabinofuranosidase	1.16123	6.37664e-09
Cpin_1144	efflux transporter, RND family, MFP subunit	1.16075	5.75365e-06
Cpin_1018	Sec-independent protein translocase, TatC subunit	1.16064	1.68579e-10
Cpin_4096	RNA-directed DNA polymerase	1.16032	1.53727e-16
Cpin_7208	haem oxygenase-like protein	1.15828	2.03545e-07
Cpin_7080	efflux transporter, RND family, MFP subunit	1.15764	9.86598e-07
Cpin_6838	Fmu (Sun) domain protein	1.15738	2.15723e-06
Cpin_1699.1/Cpin_R0047	tRNA-Thr	1.15662	4.42162e-07
Cpin_7253	TonB-dependent receptor plug	1.15624	5.57944e-09
Cpin_5538	response regulator receiver protein	1.1554	5.25404e-06
Cpin_4474	precorrin-2 C20-methyltransferase	1.15538	2.09337e-05
Cpin_3584	hypothetical protein	1.15514	6.87274e-05
Cpin_2450	transcriptional regulator, LysR family	1.15465	0.000291469
Cpin_1435	Beta-lactamase	1.15437	1.8471e-10
Cpin_1848	sulfatase	1.15333	4.60099e-06
Cpin_0290	hypothetical protein	1.15133	0.00563548
Cpin_3116	glycosyl transferase group 1	1.15092	2.40739e-12
Cpin_7299	signal transduction histidine kinase, LytS	1.14886	3.44202e-05
Cpin_5432	Tetratricopeptide TPR_2 repeat protein	1.14821	6.03649e-07
Cpin_4489	cobalamin biosynthesis protein CobW	1.14809	4.7363e-07
Cpin_5884	phosphoglucomutase/phosphomannomutase alpha/beta/alpha domain I	1.14215	3.86302e-09
Cpin_4557	O-Glycosyl hydrolase-like protein	1.14192	0.00122206
Cpin_1906	hypothetical protein	1.1391	7.09452e-08
Cpin_0090	hypothetical protein	1.13878	1.05415e-12
Cpin_1866	Beta-ketoacyl synthase	1.1378	1.22575e-07
Cpin_5826	protein of unknown function DUF1080	1.13733	1.7086e-10
Cpin_0362	3-oxoacyl-(acyl-carrier-protein) synthase 2	1.13503	0.000119843
Cpin_1526	conserved hypothetical protein	1.13457	0.000429725
Cpin_1167	Haloacid dehalogenase domain protein hydrolase	1.13444	3.0446e-08
Cpin_5315	TonB-dependent receptor plug	1.13348	0.00111425
Cpin_5146	hypothetical protein	1.13127	0.00380809
Cpin_0819	glucose-methanol-choline oxidoreductase	1.13105	3.19528e-19
Cpin_3222	hypothetical protein	1.12985	1.51093e-05
Cpin_3944	Glycoside hydrolase, family 20, catalytic core	1.12791	6.64337e-07
Cpin_6568	RNA polymerase, sigma-24 subunit, ECF subfamily	1.12674	0.000160003
Cpin_6842	peptidase M14 carboxypeptidase A	1.12651	1.11018e-13
Cpin_7284	preprotein translocase, SecA subunit	1.12647	2.78448e-08
Cpin_0509	glycosyl transferase group 1	1.12625	9.29423e-06
Cpin_5831	cyclic nucleotide-binding protein	1.12536	1.85035e-05
Cpin_4188	alpha-L-rhamnosidase	1.12481	1.18765e-07
Cpin_7066	methionyl-tRNA synthetase	1.12478	1.42042e-09
Cpin_0775	ATP-dependent DNA helicase RecQ	1.12279	2.06979e-08
Cpin_5497	phosphoribosylaminoimidazolesuccinocarboxamide synthase	1.12259	2.83489e-06
Cpin_1164	stress protein	1.12254	1.47091e-15
Cpin_3046	RNA polymerase, sigma-24 subunit, ECF subfamily	1.12121	3.14208e-06
Cpin_3104	hypothetical protein	1.1209	7.40021e-06
Cpin_5417	twin-arginine translocation pathway signal	1.12072	8.52972e-11
Cpin_2338	protein of unknown function DUF6 transmembrane	1.11993	3.21551e-10
Cpin_6903	putative RNA methylase	1.11952	3.15163e-10
Cpin_0953	two component, sigma54 specific, transcriptional regulator, Fis family	1.11833	1.9773e-10
Cpin_0363	acyl carrier protein	1.1154	2.5254e-06
Cpin_5205	hypothetical protein	1.11534	0.00244353
Cpin_6022	glycoside hydrolase family 43	1.11366	7.86399e-07
Cpin_1421.1/Cpin_R0041	tRNA-Ala	1.11276	0.000206657
Cpin_6946	hypothetical protein	1.11228	7.04983e-08
Cpin_6239	valyl-tRNA synthetase	1.11095	1.86091e-08
Cpin_1256	hypothetical protein	1.10966	1.69324e-14
Cpin_2469	glycoside hydrolase family 2 TIM barrel	1.10808	4.20035e-10
Cpin_4271	hypothetical protein	1.10763	4.88651e-09
Cpin_6131	alpha-L-rhamnosidase	1.1069	8.10855e-07
Cpin_1217	aspartyl-tRNA synthetase	1.10631	6.66013e-14
Cpin_4561	acyltransferase 3	1.1051	6.36987e-09
Cpin_1471	Phosphoenolpyruvate carboxylase	1.104	2.99087e-14
Cpin_5738	hypothetical protein	1.10386	0.0098387
Cpin_2726	uracil-DNA glycosylase	1.10024	3.84929e-06
Cpin_6393	YceI family protein	1.09972	0.00428508
Cpin_3747	hypothetical protein	1.09943	3.33663e-08
Cpin_5488	Uracil phosphoribosyltransferase	1.0988	1.61849e-06
Cpin_5093	transcriptional regulator, LacI family	1.09736	1.42685e-13
Cpin_5202	RagB/SusD domain protein	1.09704	9.7327e-06
Cpin_2738	protein of unknown function DUF1680	1.09703	3.53844e-05
Cpin_4855	Ricin B lectin	1.09599	2.00561e-05
Cpin_0389	ribosome recycling factor	1.09331	5.9526e-07
Cpin_6843	hypothetical protein	1.09328	1.03729e-09
Cpin_2462	hypothetical protein	1.09315	2.15832e-06
Cpin_5588	aldo/keto reductase	1.09309	8.32412e-10
Cpin_0836	hypothetical protein	1.09263	1.83721e-11
Cpin_5221	conserved hypothetical protein	1.0925	1.68569e-05
Cpin_7167	TPR repeat-containing protein	1.09185	4.2907e-05
Cpin_3114	phosphoheptose isomerase	1.09073	5.18537e-09
Cpin_1022	regulatory protein RecX	1.08976	0.00414071
Cpin_1472	urease, gamma subunit	1.0889	1.93882e-06
Cpin_5487	aspartate carbamoyltransferase	1.08864	5.41966e-07
Cpin_1710	DNA-directed RNA polymerase, beta subunit	1.08851	2.69088e-09
Cpin_7161	hypothetical protein	1.08803	0.0011861
Cpin_0440	peptide chain release factor 1	1.08724	1.40747e-05
Cpin_2055	hypothetical protein	1.08603	0.000117591
Cpin_6166	TonB-dependent receptor plug	1.08603	5.24017e-05
Cpin_5919	hypothetical protein	1.08575	1.09405e-15
Cpin_2446	RagB/SusD domain protein	1.08462	1.86151e-05
Cpin_4569	hypothetical protein	1.08144	0.000652882
Cpin_0940	ribonuclease, Rne/Rng family	1.08102	2.73206e-14
Cpin_5582	protein of unknown function DUF403	1.08055	9.01253e-06
Cpin_1984	3-isopropylmalate dehydratase, small subunit	1.08011	6.50417e-11
Cpin_3256	putative uncharacterized membrane-anchored protein	1.07968	4.39959e-07
Cpin_1170	von Willebrand factor type A	1.0785	3.51309e-07
Cpin_6268	Shikimate kinase	1.07815	2.43515e-08
Cpin_1289	Aldehyde Dehydrogenase	1.07687	6.67051e-11
Cpin_1005	transcription termination factor Rho	1.07643	1.80334e-09
Cpin_5565	response regulator receiver protein	1.07641	5.86388e-06
Cpin_1993	short-chain dehydrogenase/reductase SDR	1.07569	2.35996e-08
Cpin_5526	6-phosphogluconolactonase	1.07555	0.00025003
Cpin_5453	6,7-dimethyl-8-ribityllumazine synthase	1.07471	3.02397e-07
Cpin_3919	chitinase II	1.07186	1.48534e-08
Cpin_0403	DNA gyrase, B subunit	1.07172	2.76793e-06
Cpin_4970	PAS/PAC sensor signal transduction histidine kinase	1.07145	0.00897579
Cpin_0431	hypothetical protein	1.06939	1.76354e-06
Cpin_3934	AAA ATPase central domain protein	1.06937	0.002445
Cpin_1991	protein of unknown function DUF718	1.0675	6.00838e-06
Cpin_1240	transcription elongation factor GreA	1.06536	1.87725e-08
Cpin_3651	glycoside hydrolase family 76	1.06521	0.000150812
Cpin_3930	hypothetical protein	1.06438	3.85999e-05
Cpin_5554	xylanase	1.06385	1.70544e-13
Cpin_1832	phosphoribosyl-ATP diphosphatase	1.06329	1.62155e-05
Cpin_1263	oxidoreductase domain protein	1.06134	7.0511e-12
Cpin_2075	YD repeat protein	1.06127	0.000175117
Cpin_6515	hypothetical protein	1.061	0.000637277
Cpin_3236	DNA polymerase III, alpha subunit	1.05939	2.62635e-05
Cpin_4832	protein of unknown function DUF6 transmembrane	1.05928	0.00122256
Cpin_6723	HPP family protein	1.05882	0.00175621
Cpin_2648	Alcohol dehydrogenase zinc-binding domain protein	1.05781	0.00159074
Cpin_3568	hypothetical protein	1.05764	4.27644e-05
Cpin_0565	RagB/SusD domain protein	1.05744	3.67325e-08
Cpin_1857	lipid A biosynthesis acyltransferase	1.05716	2.86275e-10
Cpin_7277	protein of unknown function DUF1080	1.05626	8.09404e-15
Cpin_1156	oxidoreductase domain protein	1.05605	3.5299e-10
Cpin_1659	acetyl-CoA carboxylase, biotin carboxyl carrier protein	1.05563	9.82084e-13
Cpin_4468	aminotransferase class I and II	1.0556	4.56834e-05
Cpin_6741	anti-FecI sigma factor, FecR	1.05513	2.64669e-07
Cpin_6499	glutamyl-tRNA reductase	1.05375	0.000989227
Cpin_1935	RNA polymerase, sigma-24 subunit, ECF subfamily	1.05371	5.2398e-07
Cpin_6850	3-Oxoacyl-(acyl-carrier-protein (ACP)) synthase III domain protein	1.0532	6.6101e-12
Cpin_0358	RNA polymerase, sigma-24 subunit, ECF subfamily	1.05218	1.75936e-05
Cpin_6942	hypothetical protein	1.05164	0.000317716
Cpin_6618	HAD-superfamily hydrolase, subfamily IA, variant 3	1.05093	2.50403e-08
Cpin_2271	transcriptional regulator, AraC family	1.04957	0.00183374
Cpin_0959	protein of unknown function DUF214	1.04829	0.000495085
Cpin_0727	glycerol kinase	1.04678	1.49779e-07
Cpin_1421.1/Cpin_R0030	16S ribosomal RNA	1.04635	2.36087e-05
Cpin_5799	Na+/H+ antiporter	1.04625	5.61029e-07
Cpin_2744	protein of unknown function DUF214	1.04608	3.70516e-05
Cpin_5532	TonB-dependent receptor plug	1.04198	0.000188411
Cpin_1557	putative signal transduction histidine kinase	1.04193	0.00218764
Cpin_0182	UDP-glucose 4-epimerase	1.04188	7.81519e-11
Cpin_6845	acyl-carrier protein	1.04117	2.84851e-07
Cpin_6595	ErfK/YbiS/YcfS/YnhG family protein	1.04019	1.30026e-11
Cpin_1145	acriflavin resistance protein	1.0391	5.78967e-06
Cpin_2347	hypothetical protein	1.0358	5.40899e-06
Cpin_2647	transcriptional regulator, HxlR family	1.03392	0.000345678
Cpin_1092	hypothetical protein	1.03287	5.82111e-07
Cpin_4001	ATP-dependent chaperone ClpB	1.03214	1.86293e-07
Cpin_2398	conserved hypothetical protein	1.03086	1.08776e-07
Cpin_7183	anti-FecI sigma factor, FecR	1.02993	1.33602e-08
Cpin_2220	modification methylase, HemK family	1.02915	0.00419909
Cpin_1166	von Willebrand factor type A	1.0288	4.12689e-11
Cpin_0708	Arginase/agmatinase/formiminoglutamase	1.02802	2.14887e-09
Cpin_7050	adenylosuccinate synthetase	1.02753	2.62393e-06
Cpin_6263	dihydrolipoamide dehydrogenase	1.02679	1.6463e-07
Cpin_5069	conserved hypothetical protein	1.02642	4.47122e-07
Cpin_4740	putative secreted glycosyl hydrolase	1.02605	9.45752e-05
Cpin_0516	protein of unknown function DUF420	1.0255	7.38792e-06
Cpin_1520	hypothetical protein	1.02525	0.00165584
Cpin_0409	transcription-repair coupling factor	1.02356	7.06397e-10
Cpin_5837	hypothetical protein	1.02348	0.000387674
Cpin_1992	amidohydrolase 2	1.02229	5.77288e-07
Cpin_2056	conserved hypothetical protein	1.02229	0.00523775
Cpin_6223	Orn/DAP/Arg decarboxylase 2	1.02087	1.88371e-07
Cpin_1869	outer membrane lipoprotein carrier protein LolA	1.02003	0.00139983
Cpin_1062	transcriptional regulator, LuxR family	1.01936	4.63169e-08
Cpin_3748	hypothetical protein	1.01911	3.28338e-06
Cpin_0361	ribonuclease III	1.01872	9.77656e-06
Cpin_1374	conserved hypothetical protein	1.01624	0.00017579
Cpin_1253	Peptidase M23	1.01609	2.18979e-08
Cpin_1884	putative lipoprotein	1.01588	6.54712e-07
Cpin_6176	beta-lactamase	1.01319	2.44998e-05
Cpin_0226	hypothetical protein	1.01163	2.97057e-05
Cpin_2072	hypothetical protein	1.01163	1.14087e-07
Cpin_4828	Ricin B lectin	1.01026	0.00585513
Cpin_4467	cobyric acid synthase CobQ	1.00987	0.00178283
Cpin_5229	NUDIX hydrolase	1.00985	0.000424362
Cpin_1172	von Willebrand factor type A	1.00978	2.88417e-05
Cpin_7278	cytochrome c class I	1.00952	1.50466e-13
Cpin_1183	hypothetical protein	1.0086	3.79024e-08
Cpin_1037	cell wall hydrolase/autolysin	1.00824	5.09126e-07
Cpin_5599	TonB-dependent receptor	1.00726	3.32964e-11
Cpin_5867	Alpha-N-acetylgalactosaminidase	1.00673	1.15126e-06
Cpin_2036	ATP-dependent protease La	1.00561	1.67903e-10
Cpin_6873	hypothetical protein	1.00504	5.28147e-06
Cpin_7008	proton-translocating NADH-quinone oxidoreductase, chain L	1.00428	7.54405e-06
Cpin_1602	non-canonical purine NTP pyrophosphatase, rdgB/HAM1 family	1.0042	0.000120881
Cpin_2042	GCN5-related N-acetyltransferase	1.0031	0.000535665
Cpin_0807	hypothetical protein	1.00298	8.41931e-07
Cpin_1877	coenzyme F390 synthetase-like protein	1.0026	2.43034e-05
Cpin_2422	mannose-6-phosphate isomerase-like protein	1.00195	0.000850397
Cpin_5267	PDZ/DHR/GLGF domain protein	1.00179	0.00757817
Cpin_1858	hypothetical protein	1.00178	9.98257e-05
Cpin_5932	GumN family protein	1.0014	0.00193991
Cpin_6848	conserved hypothetical protein	0.998568	1.59774e-05
Cpin_0479	hypothetical protein	0.997987	1.80248e-09
Cpin_3965	conserved hypothetical protein	0.997713	2.66302e-06
Cpin_6055	hypothetical protein	0.997083	3.49018e-06
Cpin_3277	putative esterase	0.995926	0.00743818
Cpin_7058	hypothetical protein	0.995731	7.30709e-07
Cpin_6528	ABC transporter related	0.99475	2.50577e-08
Cpin_3461	hypothetical protein	0.994296	0.00955427
Cpin_2323	Prolyl oligopeptidase	0.994291	5.08007e-13
Cpin_7006	proton-translocating NADH-quinone oxidoreductase, chain N	0.994273	1.97238e-07
Cpin_6996	hypothetical protein	0.991643	1.4734e-05
Cpin_2460	signal peptidase I	0.990773	0.00899632
Cpin_4845	conserved hypothetical protein	0.990425	4.9665e-05
Cpin_6053	transcriptional regulator, GntR family with aminotransferase domain	0.987748	8.75669e-05
Cpin_2334	hypothetical protein	0.986374	6.83493e-10
Cpin_3297	glycoside hydrolase family 2 sugar binding	0.985302	2.32016e-06
Cpin_6826	hypothetical protein	0.985012	3.16752e-06
Cpin_0606	NUDIX hydrolase	0.983997	7.85899e-05
Cpin_1262	ATP-dependent DNA helicase, RecQ family	0.983631	0.000114244
Cpin_1685	hypothetical protein	0.983262	0.000136565
Cpin_5566	GAF sensor hybrid histidine kinase	0.983119	6.82251e-06
Cpin_3753	Carbohydrate binding family 6	0.982614	5.99478e-07
Cpin_7252	RagB/SusD domain protein	0.982472	7.32048e-05
Cpin_2026	adenylylsulfate reductase, thioredoxin dependent	0.980067	7.43459e-10
Cpin_0480	hypothetical protein	0.977145	1.45193e-08
Cpin_2043	thioredoxin	0.976532	0.000120516
Cpin_2402	hypothetical protein	0.97411	1.88043e-05
Cpin_3097	phosphoesterase PA-phosphatase related	0.973126	1.36548e-05
Cpin_0510	glycosyl transferase group 1	0.972876	1.91885e-06
Cpin_4808	transcriptional regulator, GntR family	0.972718	5.08187e-06
Cpin_3951	Aminopeptidase N-like protein	0.972588	6.39968e-10
Cpin_0564	conserved hypothetical protein	0.972328	5.58646e-05
Cpin_6285	alkyl hydroperoxide reductase/ Thiol specific antioxidant/ Mal allergen	0.971556	5.61724e-12
Cpin_4681	transcriptional regulator, AraC family	0.971057	1.15633e-05
Cpin_0486	Uroporphyrinogen III synthase HEM4	0.97094	4.81591e-10
Cpin_6474	coagulation factor 5/8 type domain protein	0.970271	9.08692e-09
Cpin_4050	short-chain dehydrogenase/reductase SDR	0.966463	0.000502823
Cpin_6849	conserved hypothetical protein	0.966331	2.0174e-05
Cpin_1174	conserved hypothetical protein	0.965559	3.35779e-06
Cpin_1274	chaperonin Cpn10	0.964737	5.16872e-08
Cpin_4704	polysaccharide biosynthesis protein	0.964404	4.35316e-09
Cpin_3746	hypothetical protein	0.963749	1.62012e-10
Cpin_1295.1/Cpin_R0020	tRNA-Leu	0.962838	0.00291063
Cpin_5708	Beta-N-acetylhexosaminidase	0.962356	1.93648e-07
Cpin_1994	L-fucose transporter	0.961659	8.07683e-08
Cpin_2340	Exonuclease RNase T and DNA polymerase III	0.961061	4.37484e-08
Cpin_4485	cobalamin-5-phosphate synthase CobS	0.96101	0.000138285
Cpin_0944	peptidase M22 glycoprotease	0.959435	0.00145163
Cpin_1702	NusG antitermination factor	0.957214	5.57921e-08
Cpin_4346	transcriptional regulator, AraC family	0.954867	0.00012823
Cpin_2435	TonB-dependent receptor	0.953854	5.81473e-05
Cpin_6829	major facilitator superfamily MFS_1	0.953402	1.2644e-06
Cpin_1515	Three-deoxy-D-manno-octulosonic-acid transferase domain protein	0.952589	2.99534e-05
Cpin_1971	AsmA family protein	0.952583	5.66437e-12
Cpin_2844	TonB-dependent siderophore receptor	0.952473	0.000578336
Cpin_6184	hypothetical protein	0.95243	0.0016156
Cpin_4475	precorrin-3B C17-methyltransferase	0.95201	0.00029976
Cpin_5378	catalase/peroxidase HPI	0.951235	9.8612e-10
Cpin_6233	MATE efflux family protein	0.94977	0.00019159
Cpin_6637	putative secreted protein	0.949497	6.93099e-05
Cpin_4466	cobyrinic acid a,c-diamide synthase	0.948695	0.000599604
Cpin_2371	glycosyl transferase group 1	0.948363	0.00223296
Cpin_7232	protein of unknown function DUF1680	0.948073	3.4613e-05
Cpin_4605	short-chain dehydrogenase/reductase SDR	0.947953	9.05273e-05
Cpin_3684	Ppx/GppA phosphatase	0.94757	1.11563e-06
Cpin_1087	hypothetical protein	0.94716	1.07843e-06
Cpin_0356	TonB-dependent receptor plug	0.944891	0.00223118
Cpin_1867	Beta-ketoacyl synthase	0.943603	6.79245e-05
Cpin_2760	hypothetical protein	0.943377	0.000143657
Cpin_1535	peptidyl-tRNA hydrolase	0.943231	2.51179e-07
Cpin_6875	Malate/L-lactate dehydrogenase	0.942029	2.66638e-06
Cpin_1677	hypothetical protein	0.940809	7.4946e-09
Cpin_0920	hypothetical protein	0.940037	0.000101496
Cpin_6818	hypothetical protein	0.939045	1.72593e-10
Cpin_4703	glycosyl transferase family 2	0.938384	6.98558e-08
Cpin_1103	transcriptional regulator, AraC family	0.937322	4.12049e-05
Cpin_3076	arginase/agmatinase/formiminoglutamase	0.935963	3.39707e-05
Cpin_6270	deoxycytidine triphosphate deaminase	0.93557	3.54205e-07
Cpin_2915	outer membrane efflux protein	0.935554	0.00803527
Cpin_0131	hypothetical protein	0.93455	2.83989e-06
Cpin_6193	OstA family protein	0.934255	6.87578e-08
Cpin_4481	Magnesium chelatase	0.931323	0.00102481
Cpin_1501	mannonate dehydratase	0.931293	5.53034e-10
Cpin_0725	glycerophosphoryl diester phosphodiesterase	0.930875	9.63227e-06
Cpin_4318	short-chain dehydrogenase/reductase SDR	0.93071	0.00436557
Cpin_3740	ABC transporter related	0.929238	6.1358e-06
Cpin_5543	Alpha-L-fucosidase	0.929067	8.08232e-06
Cpin_1717	hypothetical protein	0.927426	0.00647203
Cpin_3069	NUDIX hydrolase	0.926021	1.95599e-05
Cpin_2385	uroporphyrin-III C-methyltransferase	0.924192	4.21344e-07
Cpin_0671	two component transcriptional regulator, LytTR family	0.924054	0.000965356
Cpin_2368	glycosyl transferase group 1	0.923849	0.00414661
Cpin_7026	histidyl-tRNA synthetase	0.923282	1.12071e-06
Cpin_3588	TonB-dependent receptor plug	0.922586	0.000662644
Cpin_2914	transcriptional regulator, TetR family	0.922454	0.00010598
Cpin_1930	Aldose 1-epimerase	0.922402	5.43951e-08
Cpin_6241	hypothetical protein	0.918503	4.20359e-05
Cpin_3734	hypothetical protein	0.916321	4.68852e-08
Cpin_3932	hypothetical protein	0.915272	0.000165416
Cpin_0841	cytochrome oxidase assembly	0.915049	2.96256e-05
Cpin_6507	O-methyltransferase-like protein	0.914621	9.0483e-08
Cpin_3372	metalloendopeptidase, glycoprotease family	0.914568	5.00231e-05
Cpin_6429	alkyl hydroperoxide reductase/ Thiol specific antioxidant/ Mal allergen	0.914479	8.92894e-05
Cpin_0371	hypothetical protein	0.914374	1.45445e-05
Cpin_0430	conserved hypothetical protein	0.913798	1.65591e-06
Cpin_2749	amino acid permease-associated region	0.913223	0.000442583
Cpin_1031	thiamine pyrophosphate protein domain protein TPP-binding	0.911847	5.22565e-09
Cpin_6885	deoxynucleoside kinase	0.908814	9.79196e-05
Cpin_6428	RagB/SusD domain protein	0.908471	0.00113793
Cpin_0180	phosphate transporter	0.907535	2.88872e-06
Cpin_3360	GCN5-related N-acetyltransferase	0.906777	0.00014095
Cpin_0460	putative exporter of the RND superfamily protein	0.9067	6.15233e-05
Cpin_6456	anti-FecI sigma factor, FecR	0.905396	0.00330657
Cpin_3682	Os10g0463800; hypothetical protein	0.905148	9.19364e-12
Cpin_4149	glycoside hydrolase family 5	0.90372	1.11723e-05
Cpin_0877	phosphoribosyltransferase	0.90347	0.00276745
Cpin_7292	hypothetical protein	0.901823	3.06187e-06
Cpin_0018	helix-turn-helix domain protein	0.901819	9.02658e-07
Cpin_4890	hypothetical protein	0.901475	0.00105464
Cpin_3933	hypothetical protein	0.900575	0.00158714
Cpin_0346	two component transcriptional regulator, winged helix family	0.897427	2.74789e-06
Cpin_0753	DNA/RNA helicase	0.897391	6.31485e-09
Cpin_3125	Alpha-N-acetylglucosaminidase	0.894125	0.00608801
Cpin_1802	hypothetical protein	0.890434	0.000354469
Cpin_7207	putative PAS/PAC sensor protein	0.88996	4.24189e-07
Cpin_1905	RNA polymerase, sigma-24 subunit, ECF subfamily	0.88879	0.0010599
Cpin_5347	protein of unknown function DUF1680	0.88666	0.0013505
Cpin_2740	TonB-dependent receptor plug	0.884504	0.000212485
Cpin_7126	protein of unknown function DUF6 transmembrane	0.884285	1.61913e-05
Cpin_0818	hypothetical protein	0.882746	5.35552e-10
Cpin_1864	hypothetical protein	0.882271	0.000195673
Cpin_2348	carboxyl transferase	0.881449	4.08322e-12
Cpin_1197	protein of unknown function UPF0075	0.88118	0.00043257
Cpin_0368	ribose-phosphate pyrophosphokinase	0.88082	9.04556e-06
Cpin_1184	2C-methyl-D-erythritol 2,4-cyclodiphosphate synthase	0.879492	1.77836e-05
Cpin_6669	hypothetical protein	0.878197	0.00197457
Cpin_1868	polysaccharide deacetylase	0.877663	0.00608776
Cpin_6968	outer membrane assembly lipoprotein YfiO	0.876201	0.00146926
Cpin_6420	hypothetical protein	0.876142	5.60921e-06
Cpin_5122	alpha/beta hydrolase fold protein	0.876087	0.000207305
Cpin_3191	hypothetical protein	0.875206	0.00531915
Cpin_1711	DNA-directed RNA polymerase, beta' subunit	0.875072	2.57405e-07
Cpin_1580	L-glutaminase	0.873303	0.001944
Cpin_7007	proton-translocating NADH-quinone oxidoreductase, chain M	0.872965	2.21852e-05
Cpin_6586	two component transcriptional regulator, LytTR family	0.871945	0.00743913
Cpin_2335	protein of unknown function DUF985	0.870388	1.4269e-05
Cpin_5951	signal transduction histidine kinase, LytS	0.868359	0.00132682
Cpin_0316	hypothetical protein	0.867992	0.00195073
Cpin_2463	short-chain dehydrogenase/reductase SDR	0.867785	0.00201788
Cpin_0432	conserved hypothetical protein	0.866829	0.000279698
Cpin_0345	histidine kinase	0.866056	2.7262e-07
Cpin_1865	phosphopantetheine-binding	0.86558	1.33616e-06
Cpin_6056	PKD domain containing protein	0.865528	0.00103593
Cpin_0156	fatty acid desaturase	0.864216	0.000897294
Cpin_1090	GDP-mannose 4,6-dehydratase	0.860966	4.54906e-05
Cpin_1313	hypothetical protein	0.860941	0.0031813
Cpin_0106	Beta-galactosidase	0.860102	4.09861e-05
Cpin_6839	2-oxoglutarate dehydrogenase, E2 subunit, dihydrolipoamide succinyltransferase	0.859952	0.000142228
Cpin_6201	TonB-dependent receptor plug	0.85889	0.00178802
Cpin_2686	putative transcriptional regulator, Crp/Fnr family	0.858739	0.00884884
Cpin_2329	thioesterase superfamily protein	0.857442	0.00579955
Cpin_2431	endo-1,4-beta-xylanase	0.856253	4.07856e-05
Cpin_1312	hypothetical protein	0.852397	5.95155e-07
Cpin_5481	LmbE family protein	0.85229	4.75224e-05
Cpin_6835	protein of unknown function DUF1016	0.852104	0.00119613
Cpin_7025	protein tyrosine phosphatase	0.848265	6.42765e-05
Cpin_1723	thioesterase superfamily protein	0.848064	2.08699e-06
Cpin_4083	hypothetical protein	0.846786	0.00106459
Cpin_4560	histidine kinase	0.845241	2.95215e-05
Cpin_1218	Mannosyl-glycoproteinendo-beta-N-acetylglucosami dase	0.842259	4.48663e-05
Cpin_4110	Xylose isomerase domain protein TIM barrel	0.841091	2.28776e-09
Cpin_6605	hypothetical protein	0.839035	2.90752e-08
Cpin_3105	DNA topoisomerase type IIA subunit B region 2 domain protein	0.838907	9.72952e-08
Cpin_4302	transcriptional regulator, TetR family	0.838597	7.15604e-05
Cpin_1753	metallophosphoesterase	0.837785	0.00584424
Cpin_4725	D-lactate dehydrogenase (cytochrome)	0.837686	6.91118e-10
Cpin_1883	putative esterase	0.837618	3.57188e-06
Cpin_0163	alpha-2-macroglobulin domain protein	0.837529	7.50346e-07
Cpin_4091	conserved hypothetical protein	0.837268	1.64555e-06
Cpin_2565	histidine kinase	0.836742	6.10187e-06
Cpin_7287	amidohydrolase	0.836407	1.18613e-09
Cpin_4947	hypothetical protein	0.83553	9.42938e-05
Cpin_5673	transcriptional regulator, AraC family	0.835131	1.4759e-05
Cpin_6616	uroporphyrin-III C-methyltransferase	0.834886	2.45875e-06
Cpin_5201	hypothetical protein	0.834735	0.00587539
Cpin_2564	hypothetical protein	0.83471	6.12674e-05
Cpin_6026	alpha-L-rhamnosidase	0.832465	0.00176392
Cpin_0443	hypothetical protein	0.831111	2.12029e-07
Cpin_6876	conserved hypothetical protein	0.830592	3.70348e-05
Cpin_0612	transcriptional regulator, TetR family	0.829719	0.000753598
Cpin_2174	hypothetical protein	0.828813	0.00277363
Cpin_3317	Alcohol dehydrogenase GroES domain protein	0.827666	4.07063e-07
Cpin_4624	hypothetical protein	0.827656	0.00353846
Cpin_2397	Glycine C-acetyltransferase	0.827342	9.34892e-06
Cpin_5495	PUR-alpha/beta/gamma DNA/RNA-binding	0.826932	3.24769e-07
Cpin_0017	peptidase M28	0.826244	1.34044e-07
Cpin_0087	hypothetical protein	0.826198	0.00087226
Cpin_7004	transcriptional regulator, LacI family	0.826117	6.45612e-05
Cpin_2224	3-hydroxybutyryl-CoA dehydrogenase	0.825526	0.00404554
Cpin_0433	ATPase associated with various cellular activities AAA_3	0.824756	0.000196595
Cpin_0811	protein of unknown function DUF323	0.82317	6.4723e-08
Cpin_5116	Licheninase	0.822473	0.000557053
Cpin_4482	von Willebrand factor type A	0.821765	0.0053538
Cpin_1173	conserved hypothetical protein	0.818451	0.000136102
Cpin_4383	hypothetical protein	0.818215	0.00094341
Cpin_4009	Glutamate carboxypeptidase II	0.817743	3.41177e-07
Cpin_6824	transcriptional regulator, LacI family	0.81765	2.6405e-05
Cpin_2792	hypothetical protein	0.817071	0.00232961
Cpin_2188	peptidase domain protein	0.816256	0.00180319
Cpin_5945	PASTA domain containing protein	0.815719	8.10613e-06
Cpin_1485	Glutamate synthase (NADPH)	0.815424	1.84598e-08
Cpin_0530	phosphoribosylglycinamide formyltransferase	0.814891	4.52863e-05
Cpin_0601	hypothetical protein	0.814117	1.1454e-05
Cpin_4717	Na+ dependent nucleoside transporter domain protein	0.813919	9.32552e-06
Cpin_3432	ribonucleotide reductase	0.812228	5.54757e-07
Cpin_1979	oxidoreductase domain protein	0.810174	0.000267457
Cpin_5523	transcriptional regulator, LuxR family	0.809478	0.00339407
Cpin_2567	hypothetical protein	0.809251	0.000467431
Cpin_4473	cobalamin (vitamin B12) biosynthesis CbiX protein	0.808915	0.000722513
Cpin_1158	conserved hypothetical protein	0.808116	0.00707894
Cpin_5606	transcriptional regulator, AraC family	0.806829	0.00213405
Cpin_1517	Thymidine kinase	0.806044	8.41179e-05
Cpin_6261	Methyltransferase type 12	0.805251	1.4366e-07
Cpin_1747	riboflavin biosynthesis protein	0.805238	0.000398017
Cpin_1878	hypothetical protein	0.804561	0.00152636
Cpin_1913	hypothetical protein	0.804241	1.72028e-05
Cpin_1203	pseudouridine synthase	0.802163	5.42813e-06
Cpin_1190	peptidase M28	0.8017	1.03442e-06
Cpin_0829	conserved hypothetical protein	0.799673	5.83749e-05
Cpin_3449	phospholipase C, phosphocholine-specific	0.79924	0.000360879
Cpin_6987	OmpA/MotB domain protein	0.798344	2.73538e-07
Cpin_4662	Na+/H+ antiporter NhaA	0.798339	0.000161865
Cpin_1044	hypothetical protein	0.79796	0.000492451
Cpin_5486	TonB-dependent receptor plug	0.79782	0.000187903
Cpin_1950	glycine dehydrogenase	0.796848	0.00013143
Cpin_0538	hypothetical protein	0.796206	3.71489e-07
Cpin_0943	3-hydroxyacyl-CoA dehydrogenase domain protein	0.795911	0.0021916
Cpin_1721	hypothetical protein	0.794376	0.000123999
Cpin_0826	protein of unknown function DUF214	0.793787	9.76879e-06
Cpin_2931	GSCFA domain protein	0.793323	1.73803e-05
Cpin_1254	leucyl-tRNA synthetase	0.793301	3.75809e-07
Cpin_1421	tRNA pseudouridine synthase A	0.79264	0.00686055
Cpin_3326	YceI family protein	0.792171	0.00101551
Cpin_0553	NAD(P)H dehydrogenase (quinone)	0.792022	0.00432968
Cpin_5451	protein of unknown function DUF55	0.791987	0.00264054
Cpin_2272	oxidoreductase domain protein	0.791193	1.3567e-05
Cpin_1990	5-carboxymethyl-2-hydroxymuconateDelta-isomerase	0.790682	1.63354e-05
Cpin_1652	sodium:dicarboxylate symporter	0.790515	2.44387e-06
Cpin_1482	6-phosphogluconolactonase	0.789146	3.92292e-06
Cpin_2403	hypothetical protein	0.788875	4.59619e-06
Cpin_7035	TPR repeat-containing protein	0.788401	8.66394e-05
Cpin_2330	competence/damage-inducible protein CinA	0.787381	2.29897e-09
Cpin_3101	histidine kinase	0.786761	6.79598e-06
Cpin_5475	histidine kinase	0.785491	9.36547e-05
Cpin_7193	glycoside hydrolase family 39	0.782705	8.91679e-05
Cpin_5127	hypothetical protein	0.782684	0.00565978
Cpin_1043	glycosyl transferase group 1	0.781705	0.00363007
Cpin_5952	prolyl-tRNA synthetase	0.781672	1.08242e-07
Cpin_6674	lipolytic protein G-D-S-L family	0.781584	0.00882422
Cpin_1521	acetyl-CoA carboxylase, biotin carboxylase	0.781333	0.000817867
Cpin_2875	hypothetical protein	0.781125	0.00039846
Cpin_1180	Peroxiredoxin	0.780972	0.000116887
Cpin_0761	General substrate transporter	0.780063	0.000656263
Cpin_1467	galactose-1-phosphate uridylyltransferase	0.779834	0.000809091
Cpin_3280	Dipeptidase E	0.77922	3.9741e-05
Cpin_3075	hypothetical protein	0.779192	0.000321461
Cpin_5946	D-alanine/D-alanine ligase	0.775605	1.2618e-05
Cpin_1376	FAD-dependent pyridine nucleotide-disulphide oxidoreductase	0.775292	0.00416555
Cpin_5236	putative microcystin LR degradation protein MlrC	0.775042	5.82919e-05
Cpin_6424	Mandelate racemase/muconate lactonizing protein	0.773704	8.44143e-06
Cpin_1875	peptidase C45 acyl-coenzyme A:6- aminopenicillanic acid acyl-transferase	0.772208	8.31635e-06
Cpin_1353	hypothetical protein	0.771589	0.00320155
Cpin_4035	mannose-6-phosphate isomerase, class I	0.77062	7.86702e-05
Cpin_4325	alkyl hydroperoxide reductase/ Thiol specific antioxidant/ Mal allergen	0.769875	0.00525832
Cpin_3529	hypothetical protein	0.769016	0.00376666
Cpin_5583	transglutaminase domain protein	0.768645	0.00242608
Cpin_0726	major intrinsic protein	0.767604	9.79308e-05
Cpin_6185	hypothetical protein	0.767404	0.00274625
Cpin_1051	undecaprenyl diphosphate synthase	0.767001	4.41388e-05
Cpin_3055	peptidase M16 domain protein	0.766625	0.00197874
Cpin_4076	histidine kinase	0.765634	0.000873152
Cpin_3973	Glyoxalase/bleomycin resistance protein/dioxygenase	0.764774	2.6192e-05
Cpin_2057	HipA domain protein	0.764496	0.00061302
Cpin_2856	anti-FecI sigma factor, FecR	0.763777	0.00669005
Cpin_0183	Transketolase central region	0.762794	9.29546e-07
Cpin_5931	GumN family protein	0.760318	0.000257253
Cpin_4733	capsular polysaccharide biosynthesis protein	0.759605	3.46688e-06
Cpin_7039	amidohydrolase	0.759279	0.00780182
Cpin_1945	peptidase S15	0.757222	0.000674949
Cpin_5957	polynucleotide adenylyltransferase/metal dependent phosphohydrolase	0.757064	0.000152802
Cpin_4471	High-affinity nickel permease-like protein	0.756152	0.00896866
Cpin_3014	heat shock protein DnaJ domain protein	0.754586	0.000427398
Cpin_0184	RNA polymerase, sigma-24 subunit, ECF subfamily	0.754477	0.00237876
Cpin_5369	protein of unknown function DUF159	0.754052	5.49487e-05
Cpin_1216	FAD dependent oxidoreductase	0.753621	0.00724418
Cpin_2938	hypothetical protein	0.753329	0.00404804
Cpin_6229	thioesterase superfamily protein	0.753123	0.000658437
Cpin_6964	hypothetical protein	0.753003	0.00130466
Cpin_3927	Rhs element Vgr protein	0.752137	0.00216207
Cpin_0391	Transketolase domain protein	0.751687	2.90965e-08
Cpin_2012	formyltetrahydrofolate deformylase	0.751646	8.35803e-05
Cpin_4171	conserved hypothetical protein	0.751596	0.00056044
Cpin_6449	anti-FecI sigma factor, FecR	0.75145	0.0011309
Cpin_0657	pyrroline-5-carboxylate reductase	0.75045	4.88283e-06
Cpin_2014	outer membrane insertion C-terminal signal	0.750309	0.000942708
Cpin_1996	O-methyltransferase family 3	0.74915	9.65652e-05
Cpin_3124	RagB/SusD domain protein	0.74784	0.00763076
Cpin_3431	ribonucleoside-diphosphate reductase, alpha chain	0.747059	1.15377e-05
Cpin_7029	cytochrome c biogenesis protein transmembrane region	0.746638	8.79573e-05
Cpin_4953	hypothetical protein	0.745418	0.000762418
Cpin_3100	oxidoreductase	0.744796	4.10146e-05
Cpin_2864	phytanoyl-CoA dioxygenase (PhyH) family	0.744054	0.000270929
Cpin_2356	histidine kinase	0.743909	0.000107083
Cpin_6455	Proline dehydrogenase	0.743876	0.00175532
Cpin_7048	Chorismate binding-like protein	0.74379	0.00131061
Cpin_6928	CDP-alcohol phosphatidyltransferase	0.743368	3.74458e-06
Cpin_1324	hypothetical protein	0.743303	0.000124931
Cpin_4985	Activator of Hsp90 ATPase 1 family protein	0.742593	0.001206
Cpin_1050	hypothetical protein	0.741194	0.000649907
Cpin_2651	transcriptional regulator, MarR family	0.738232	0.00272532
Cpin_7227	TonB-dependent receptor plug	0.737878	3.57052e-05
Cpin_1909	hypothetical protein	0.737092	0.00118699
Cpin_0651	protein of unknown function DUF150	0.737075	8.12601e-05
Cpin_6041	hypothetical protein	0.736977	0.000208038
Cpin_3739	two component transcriptional regulator, winged helix family	0.736571	0.000209847
Cpin_1725	Integral membrane protein TerC	0.735956	0.0050896
Cpin_5491	delta-1-pyrroline-5-carboxylate dehydrogenase	0.731711	5.11359e-06
Cpin_5527	Peptidase M1 membrane alanine aminopeptidase	0.731484	0.000235104
Cpin_1273	protein of unknown function DUF853 NPT hydrolase putative	0.729913	3.41505e-08
Cpin_6851	conserved hypothetical protein	0.729454	5.23856e-06
Cpin_6506	phospholipase/Carboxylesterase	0.726668	4.36115e-06
Cpin_6810	protein of unknown function UPF0075	0.726178	8.02957e-06
Cpin_1954	conserved hypothetical protein	0.726008	4.60088e-06
Cpin_1399	sodium:dicarboxylate symporter	0.7246	0.000151593
Cpin_7002	gluconate transporter	0.723387	2.30853e-06
Cpin_2044	PHP domain protein	0.723156	0.000953999
Cpin_6258	hypothetical protein	0.721878	0.000198925
Cpin_6959	protein of unknown function DUF191	0.721228	0.000491529
Cpin_1314	response regulator receiver protein	0.721209	0.00180953
Cpin_0527	Polysulphide reductase NrfD	0.721122	2.56054e-06
Cpin_6606	protein of unknown function DUF583	0.72097	2.53322e-07
Cpin_6010	hypothetical protein	0.720508	0.000353848
Cpin_4331	amidohydrolase 2	0.719571	0.00232223
Cpin_5863	Cadherin	0.719529	0.00120924
Cpin_3068	metal-dependent hydrolase	0.71749	0.000355464
Cpin_3353	FeS assembly protein SufD	0.717033	6.5641e-08
Cpin_1502	Hydroxypyruvate reductase	0.715084	0.000675451
Cpin_0232	ABC-type uncharacterized transport system involved in gliding motility auxiliary component	0.714991	1.50368e-06
Cpin_1334	Lytic transglycosylase catalytic	0.712813	8.94789e-05
Cpin_0529	cytochrome c class I	0.712766	0.0003781
Cpin_3500	hypothetical protein	0.712158	0.00953331
Cpin_1584	protein of unknown function DUF6 transmembrane	0.711199	0.00701192
Cpin_1882	band 7 protein	0.711114	1.26787e-05
Cpin_6155	TonB-dependent receptor plug	0.710995	0.00119778
Cpin_2443	RNA polymerase, sigma-24 subunit, ECF subfamily	0.709417	0.00219851
Cpin_2049	1-deoxy-D-xylulose 5-phosphate reductoisomerase	0.708801	9.35811e-05
Cpin_0777	Mannose-1-phosphate guanylyltransferase	0.708318	6.82481e-06
Cpin_2481	hypothetical protein	0.707791	0.00287463
Cpin_6865	metallophosphoesterase	0.707344	0.00381586
Cpin_0007	conserved hypothetical protein	0.704584	0.00756606
Cpin_4078	outer membrane protein/protective antigen OMA87-like protein	0.704464	3.82031e-06
Cpin_6468	RNA polymerase, sigma-24 subunit, ECF subfamily	0.704153	7.13166e-06
Cpin_2077	transglutaminase domain protein	0.703923	0.00161714
Cpin_6409	hypothetical protein	0.703881	0.000600838
Cpin_1074	fatty acid hydroxylase	0.703069	0.000594374
Cpin_5373	hypothetical protein	0.701551	0.00789362
Cpin_2692	Dipeptidyl-peptidase IV	0.701082	1.23121e-06
Cpin_2532	hypothetical protein	0.700489	0.00081086
Cpin_0231	ABC transporter, permease protein	0.698271	3.8009e-05
Cpin_0668	short-chain dehydrogenase/reductase SDR	0.697752	7.14699e-05
Cpin_0873	hypothetical protein	0.697278	5.23162e-06
Cpin_0518	hypothetical protein	0.696713	1.29237e-06
Cpin_3122	anti-FecI sigma factor, FecR	0.693254	0.00490788
Cpin_4550	alkyl hydroperoxide reductase/ Thiol specific antioxidant/ Mal allergen	0.692819	0.00258369
Cpin_6953	GCN5-related N-acetyltransferase	0.692314	0.000153652
Cpin_0299	hypothetical protein	0.691332	0.000361831
Cpin_5446	DNA gyrase, A subunit	0.690997	0.000169024
Cpin_1096	anti-FecI sigma factor, FecR	0.689639	0.000187907
Cpin_1791	response regulator receiver protein	0.689627	0.00199377
Cpin_1040	glycosyl transferase family 2	0.689181	1.69346e-05
Cpin_6687	Neprilysin	0.689059	1.18955e-07
Cpin_5478	Na+/solute symporter	0.688344	0.00289161
Cpin_5943	putative xanthan lyase	0.687297	1.42391e-05
Cpin_5556	transcriptional regulator, Crp/Fnr family	0.686239	1.12664e-05
Cpin_1132	alpha/beta hydrolase fold protein-3 domain protein	0.686178	0.000670934
Cpin_5840	ABC-2 type transporter	0.684964	5.54684e-05
Cpin_3742	threonyl-tRNA synthetase	0.684863	3.12874e-05
Cpin_6906	Methyltransferase type 11	0.684371	0.00495374
Cpin_0394	ABC transporter related	0.683304	1.41917e-06
Cpin_1307	amino acid permease-associated region	0.682453	0.0021785
Cpin_5568	protein of unknown function DUF195	0.682326	0.000171758
Cpin_1169	stress protein	0.681548	0.000116723
Cpin_2688	hypothetical protein	0.680896	0.00125267
Cpin_2962	hypothetical protein	0.679527	0.000103402
Cpin_6009	hypothetical protein	0.678642	0.00397726
Cpin_1228	transglutaminase domain protein	0.678482	0.000242059
Cpin_4507	hypothetical protein	0.678152	8.69565e-05
Cpin_3361	GCN5-related N-acetyltransferase	0.677734	0.00761021
Cpin_0164	penicillin-binding protein 1C	0.677648	0.00201398
Cpin_5563	anti-FecI sigma factor, FecR	0.67702	0.000470089
Cpin_0481	hypothetical protein	0.674871	3.17609e-05
Cpin_6230	pantetheine-phosphate adenylyltransferase	0.674846	5.61854e-05
Cpin_0652	NusA antitermination factor	0.674599	9.48496e-07
Cpin_4352	cyclic-AMP phosphodiesterase	0.67346	0.00837758
Cpin_6929	peptidase M24	0.669917	2.23284e-05
Cpin_0654	PpiC-type peptidyl-prolyl cis-trans isomerase	0.669116	0.00334615
Cpin_4470	conserved hypothetical protein	0.666366	0.00791616
Cpin_0238	fumarate hydratase, class II	0.665612	6.81905e-05
Cpin_1047	alpha/beta hydrolase fold protein	0.663387	0.000170771
Cpin_7295	2-nitropropane dioxygenase NPD	0.662552	0.000503916
Cpin_1093	ABC transporter related	0.661456	0.0015256
Cpin_0895	hypothetical protein	0.661	0.00605655
Cpin_0563	hypothetical protein	0.659979	0.00670118
Cpin_4666	protein of unknown function DUF62	0.659712	7.31179e-06
Cpin_5070	Alpha,alpha-trehalase	0.657558	0.00110991
Cpin_4189	GCN5-related N-acetyltransferase	0.657146	0.00817247
Cpin_6297	protein of unknown function DUF177	0.656331	2.0962e-07
Cpin_7022	ABC-type phosphate transport system periplasmic component-like protein	0.656211	1.24558e-05
Cpin_5496	ABC transporter related	0.655998	0.00258548
Cpin_6886	tryptophanyl-tRNA synthetase	0.655861	0.000682005
Cpin_5579	TonB-dependent siderophore receptor	0.655567	0.00973863
Cpin_1325	Activator of Hsp90 ATPase 1 family protein	0.654882	0.000753587
Cpin_2579	RNA binding S1 domain protein	0.653289	6.37484e-05
Cpin_2743	sulfatase	0.652542	0.00014353
Cpin_0585	hypothetical protein	0.652215	0.00156228
Cpin_1279	UDP-3-0-acyl N-acetylglucosamine deacetylase	0.650917	0.000313147
Cpin_1407	peptidase M20	0.649361	9.93915e-05
Cpin_6574	UDP-N-acetylenolpyruvoylglucosamine reductase	0.647858	5.03423e-05
Cpin_3947	protein of unknown function DUF583	0.647252	0.000190103
Cpin_2076	YD repeat protein	0.646755	0.00492523
Cpin_1400	signal transduction histidine kinase, LytS	0.645122	0.000541028
Cpin_2601	glycerophosphoryl diester phosphodiesterase	0.643714	0.00134509
Cpin_1955	DNA topoisomerase I	0.643118	5.0228e-06
Cpin_3365	hypothetical protein	0.642995	3.17312e-05
Cpin_5512	transcriptional regulator, LacI family	0.642898	0.000352581
Cpin_0757	hypothetical protein	0.642547	0.00289169
Cpin_0452	alkyl hydroperoxide reductase/ Thiol specific antioxidant/ Mal allergen	0.639888	0.000179986
Cpin_0958	protein of unknown function DUF214	0.639807	0.00989302
Cpin_0505	peptidase S9B dipeptidylpeptidase IV domain protein	0.63916	1.82343e-05
Cpin_2458	hypothetical protein	0.637764	0.00208737
Cpin_0616	DNA polymerase III, beta subunit	0.634878	3.47129e-06
Cpin_6535	succinate dehydrogenase or fumarate reductase, flavoprotein subunit	0.63474	3.46463e-06
Cpin_6407	signal transduction histidine kinase, LytS	0.633263	0.00753109
Cpin_3536	Carbohydrate binding family 6	0.632806	0.00806009
Cpin_1656	malate dehydrogenase, NAD-dependent	0.632669	0.000370599
Cpin_0919	transcriptional regulator, XRE family	0.62885	0.00539158
Cpin_6786	hypothetical protein	0.628305	0.000585173
Cpin_6479	MotA/TolQ/ExbB proton channel	0.622868	3.98497e-06
Cpin_0234	Lipoprotein signal peptidase-like protein	0.622401	6.21026e-05
Cpin_4505	response regulator receiver and SARP domain protein	0.621699	0.000591612
Cpin_7140	alpha/beta hydrolase fold protein	0.621298	0.00163913
Cpin_0507	protein of unknown function DUF1239	0.621287	0.00124023
Cpin_1989	hypothetical protein	0.621174	0.00029892
Cpin_5452	protein of unknown function DUF224 cysteine-rich region domain protein	0.619952	0.00482876
Cpin_0912	hypothetical protein	0.617598	0.00220701
Cpin_0856	peptidase M28	0.617467	6.83121e-05
Cpin_1028	inositol monophosphatase	0.617125	0.00063269
Cpin_6252	Cellulase	0.616796	8.18572e-05
Cpin_5060	hypothetical protein	0.613007	3.69232e-05
Cpin_6853	conserved hypothetical protein	0.609091	0.00085506
Cpin_0194	cell shape determining protein, MreB/Mrl family	0.608597	7.50812e-05
Cpin_1215	protein of unknown function DUF214	0.607753	0.000830014
Cpin_0755	conserved hypothetical protein	0.607718	0.00022523
Cpin_0692	phenylalanyl-tRNA synthetase, alpha subunit	0.607263	0.00110311
Cpin_6526	hypothetical protein	0.606978	2.4918e-05
Cpin_0531	hypothetical protein	0.605905	0.000401954
Cpin_2433	GCN5-related N-acetyltransferase	0.604259	0.00680132
Cpin_0918	hypothetical protein	0.603754	0.00195243
Cpin_7148	hypothetical protein	0.602906	0.00106092
Cpin_6264	outer membrane lipoprotein carrier protein LolA	0.60082	0.000769143
Cpin_0219	hypothetical protein	0.600346	0.00730658
Cpin_5465	dihydropteroate synthase	0.600014	0.000605968
Cpin_0915	Lysophospholipase-like protein	0.598727	0.000807731
Cpin_0105	SMC domain protein	0.59763	1.4721e-05
Cpin_6609	glycosyl transferase family 51	0.595178	6.657e-05
Cpin_5067	2OG-Fe(II) oxygenase	0.593805	0.00801429
Cpin_1276	conserved hypothetical protein	0.593584	0.000105293
Cpin_1089	glycosyl transferase group 1	0.592898	0.00188402
Cpin_3597	Haloacid dehalogenase domain protein hydrolase	0.592453	0.000715966
Cpin_0268	sigma54 specific transcriptional regulator, Fis family	0.592229	0.000129262
Cpin_6937	apolipoprotein N-acyltransferase	0.590905	0.00408128
Cpin_1372	response regulator receiver protein	0.590903	0.00224017
Cpin_6165	histidine kinase	0.5908	0.00112268
Cpin_0624	thiamine-phosphate pyrophosphorylase	0.5894	0.00134318
Cpin_4535	Carboxylesterase	0.583497	0.000666257
Cpin_6192	Mammalian cell entry related domain protein	0.582503	0.000810715
Cpin_1417	beta-lactamase domain protein	0.578522	2.24638e-05
Cpin_0664	phosphatidate cytidylyltransferase	0.578481	0.000941794
Cpin_1297	major facilitator superfamily MFS_1	0.576495	0.00318328
Cpin_1765	transcriptional regulator, AraC family	0.575151	0.00314493
Cpin_1188	Peptidase M23	0.574235	0.00131642
Cpin_0543	S1/P1 nuclease	0.574011	0.000277673
Cpin_1179	Peptidase M23	0.573915	0.000969357
Cpin_3454	hypothetical protein	0.572697	0.000979519
Cpin_4138	hypothetical protein	0.571029	0.0029038
Cpin_2150	putative transcriptional regulator, GntR family	0.570855	0.00331455
Cpin_1681	RDD domain containing protein	0.569189	0.00366028
Cpin_0763	Isoprenylcysteine carboxyl methyltransferase	0.568634	0.00240087
Cpin_0833	hypothetical protein	0.567256	0.00712649
Cpin_0824	hypothetical protein	0.566758	0.000891602
Cpin_2948	anti-FecI sigma factor, FecR	0.561781	0.00650169
Cpin_6986	K potassium transporter	0.561163	0.000673029
Cpin_0756	ATPase associated with various cellular activities AAA_5	0.559218	0.000218157
Cpin_6532	Oligopeptidase B	0.559182	0.000139695
Cpin_6894	TPR repeat-containing protein	0.559064	0.000747534
Cpin_0552	Chloride channel core	0.55707	0.00288213
Cpin_5485	anti-FecI sigma factor, FecR	0.556993	0.00319058
Cpin_2995	major facilitator superfamily MFS_1	0.555151	0.00232876
Cpin_0906	von Willebrand factor type A	0.555082	0.00376344
Cpin_5961	glycoside hydrolase family 76	0.552198	0.00584304
Cpin_0626	thiazole biosynthesis protein ThiH	0.549782	0.00308634
Cpin_4030	protein of unknown function DUF125 transmembrane	0.547482	0.00649609
Cpin_6488	Fmu (Sun) domain protein	0.546219	0.000145946
Cpin_1053	outer membrane chaperone Skp (OmpH)	0.545803	0.000465075
Cpin_3945	cold-shock DNA-binding domain protein	0.545352	0.00299853
Cpin_2136	histidine kinase	0.544212	0.000444381
Cpin_5178	hypothetical protein	0.543692	0.00586141
Cpin_1676	protein of unknown function DUF214	0.540572	0.00543679
Cpin_2108	anti-FecI sigma factor, FecR	0.540518	0.00988321
Cpin_3099	Alpha-glucosidase	0.54043	0.000136951
Cpin_1916	Alpha-L-fucosidase	0.534715	0.000332907
Cpin_4697	conserved hypothetical protein	0.534659	0.00109245
Cpin_0528	putative iron-sulfur binding oxidoreductase	0.533969	0.00025505
Cpin_1787	hypothetical protein	0.531949	0.00353569
Cpin_6893	DNA repair protein RecN	0.531768	0.000206655
Cpin_1333	glutamyl-tRNA(Gln) amidotransferase, A subunit	0.530737	0.000493163
Cpin_0400	hypothetical protein	0.529658	0.00398431
Cpin_1762	Methyltransferase type 11	0.529506	0.00708128
Cpin_0417	polysaccharide biosynthesis protein	0.526339	0.00278
Cpin_1066	DNA ligase, NAD-dependent	0.5237	7.2396e-05
Cpin_0707	protein of unknown function DUF161	0.52175	0.0021149
Cpin_7276	Crp/FNR family transcriptional regulator	0.521283	0.0019982
Cpin_5646	hypothetical protein	0.517844	0.00978451
Cpin_0942	endoribonuclease L-PSP	0.517649	0.00026921
Cpin_0381	OsmC family protein	0.516776	0.000690573
Cpin_6941	short-chain dehydrogenase/reductase SDR	0.515365	0.000678323
Cpin_1891	transcriptional regulator, AraC family	0.514449	0.00723408
Cpin_2320	TonB-dependent receptor	0.514208	0.00794639
Cpin_7010	NADH-ubiquinone/plastoquinone oxidoreductase chain 6	0.512249	0.00719994
Cpin_0699	GCN5-related N-acetyltransferase	0.512217	0.00396421
Cpin_6688	hypothetical protein	0.511939	0.000154821
Cpin_1095	RNA polymerase, sigma-24 subunit, ECF subfamily	0.51172	0.00516849
Cpin_4103	protein of unknown function DUF21	0.509862	0.000946806
Cpin_5020	major facilitator superfamily MFS_1	0.508135	0.00101628
Cpin_2038	pyridoxal phosphate biosynthetic protein PdxJ	0.508105	0.00563335
Cpin_0240	hypothetical protein	0.505283	0.00843675
Cpin_5899	hypothetical protein	0.503606	0.00599718
Cpin_1675	tRNA/rRNA methyltransferase (SpoU)	0.502066	0.00686401
Cpin_5877	hypothetical protein	0.49691	0.00659147
Cpin_0233	alanine racemase	0.496297	0.00318007
Cpin_1481	glucose-6-phosphate 1-dehydrogenase	0.494914	0.00290294
Cpin_0524	conserved hypothetical protein	0.493487	0.000227204
Cpin_0519	cytochrome c oxidase subunit III	0.491095	0.000674729
Cpin_0863	alkyl hydroperoxide reductase/ Thiol specific antioxidant/ Mal allergen	0.489852	0.000687038
Cpin_3396	two component transcriptional regulator, LytTR family	0.488493	0.00770794
Cpin_6512	peptidase M48 Ste24p	0.485302	0.00151973
Cpin_6571	conserved hypothetical protein	0.482595	0.00901621
Cpin_5885	phosphoribosyltransferase	0.4797	0.00994097
Cpin_1201	Peroxidase	0.477925	0.00127738
Cpin_7085	pyruvate dehydrogenase complex dihydrolipoamide acetyltransferase	0.476278	0.000497239
Cpin_6311	excinuclease ABC, A subunit	0.475759	0.00355906
Cpin_0160	hypothetical protein	0.475048	0.00824756
Cpin_1000	chromate transporter, chromate ion transporter (CHR) family	0.473654	0.00570884
Cpin_1507	tyrosyl-tRNA synthetase	0.472952	0.00212861
Cpin_0526	hypothetical protein	0.471908	0.000996643
Cpin_1315	response regulator receiver sensor signal transduction histidine kinase	0.471541	0.00944547
Cpin_3066	SCP-like extracellular	0.469133	0.00115469
Cpin_6939	PKD domain containing protein	0.467771	0.00421462
Cpin_0804	iron-containing alcohol dehydrogenase	0.464544	0.000780702
Cpin_5920	preprotein translocase, SecG subunit	0.464178	0.00537579
Cpin_1305	Gamma-glutamyltransferase	0.462472	0.00541108
Cpin_5494	Glucose-6-phosphate isomerase	0.460228	0.00218643
Cpin_0483	protein of unknown function DUF323	0.457176	0.00177252
Cpin_0523	cytochrome c oxidase subunit II	0.452594	0.0045965
Cpin_0525	cytochrome c class I	0.450459	0.00596756
Cpin_3067	ABC transporter related	0.450066	0.00183363
Cpin_7012	NADH dehydrogenase (quinone)	0.446056	0.0031448
Cpin_6265	cell divisionFtsK/SpoIIIE	0.442379	0.00807103
Cpin_1343	histidine kinase	0.43912	0.0047764
Cpin_5690	Na+/H+ antiporter	0.438691	0.00966067
Cpin_2048	GH3 auxin-responsive promoter	0.434796	0.000936921
Cpin_1070	DNA mismatch repair protein MutS domain protein	0.434185	0.00221456
Cpin_6293	conserved hypothetical protein	0.431261	0.00848206
Cpin_4720	protein of unknown function DUF893 YccS/YhfK	0.42888	0.00943132
Cpin_0216	seryl-tRNA synthetase	0.428715	0.00302823
Cpin_6257	aminotransferase class I and II	0.425055	0.00869427
Cpin_4719	chromosome segregation protein SMC	0.42362	0.00089052
Cpin_1493	transcriptional regulator, LuxR family	0.421529	0.00897972
Cpin_6236	thioredoxin reductase	0.420937	0.00145002
Cpin_6967	DNA-directed RNA polymerase, omega subunit	0.419711	0.000539803
Cpin_6487	Peptidoglycan-binding LysM	0.414754	0.00102274
Cpin_1636	methionine aminopeptidase, type I	0.414527	0.00246206
Cpin_3354	FeS assembly ATPase SufC	0.412197	0.000792024
Cpin_1181	protein of unknown function DUF323	0.411822	0.00693225
Cpin_2331	catalytic domain of components of various dehydrogenase complexes	0.408789	0.00219141
[truncated: 2,042 more rows]

## Sheet: Table S4
Table S4. S. marcescens gene expression data when grown on glucose during exponential growth compared to stationary phase. Exponential growth on glucose is the experimental condition that was compared to the control condition of stationary phase on glucose.
Gene ID	Gene Product	Fold-Change (log2)	p-value		CAZyme-encoding genes highlighted in yellow
L8N14_11140	flagellar basal body rod protein FlgC	7.21132	1.18248e-219
L8N14_11155	anti-sigma-28 factor FlgM	7.13518	6.09531e-48		Nitrogen utilization genes highlighted in green
L8N14_15965	phosphogluconate dehydratase	6.53757	5.43289e-154
L8N14_11130	flagellar hook protein FlgE	6.42811	3.75636e-107
L8N14_06000	LuxR C-terminal-related transcriptional	6.32856	2.24059e-221
L8N14_05845	CopC domain-containing protein YobA	6.20112	6.64754e-214
L8N14_11150	flagellar basal body P-ring formation protein	6.14887	2.12247e-47
L8N14_08240	amino acid ABC transporter permease	6.07459	1.63917e-49
L8N14_07005	hypothetical protein	6.06079	6.19986e-22
L8N14_11145	flagellar basal body rod protein FlgB	6.01842	4.60621e-40
L8N14_11075	flagellar type III secretion system pore protein	5.95667	4.61807e-20
L8N14_24355	2-iminoacetate synthase ThiH	5.88342	5.59418e-135
L8N14_07010	head-tail adaptor	5.88329	2.18445e-14
L8N14_23265	cell-envelope stress modulator CpxP	5.84531	3.86976e-38
L8N14_18465	MFS transporter	5.84084	7.61051e-239
L8N14_03530	type 1 fimbrial protein	5.80228	7.77193e-63
L8N14_18460	helix-turn-helix transcriptional regulator	5.80019	5.60181e-139
L8N14_03535	molecular chaperone	5.705	5.42716e-52
L8N14_23635	YshB family small membrane protein	5.69333	0
L8N14_24360	response regulator	5.68746	1.75305e-06
L8N14_22090	taurine dioxygenase	5.67335	6.47056e-73
L8N14_10975	flagellar filament capping protein FliD	5.61603	3.40884e-68
L8N14_11135	flagellar hook assembly protein FlgD	5.52737	1.7892e-98
L8N14_07445	phosphoethanolamine transferase EptA	5.50482	4.01056e-131
L8N14_11475	MarR family transcriptional regulator	5.46737	2.58686e-79
L8N14_24350	thiazole synthase	5.40903	5.03089e-123
L8N14_11045	flagella biosynthesis chaperone FliJ	5.35939	4.10626e-28
L8N14_24365	sensor histidine kinase	5.27031	7.79736e-132
L8N14_11900	ABC transporter permease	5.20477	2.09024e-215
L8N14_24370	oxidoreductase	5.19968	1.64826e-159
L8N14_07780	ROK family protein	5.19388	7.18591e-152
L8N14_24185	F0F1 ATP synthase subunit B	5.17163	4.61174e-289
L8N14_15970	bifunctional 4-hydroxy-2-oxoglutarate	5.15398	1.75966e-116
L8N14_24345	sulfur carrier protein ThiS	5.12764	1.12742e-252
L8N14_11040	flagellum-specific ATP synthase FliI	5.12426	2.82576e-50
L8N14_11125	flagellar basal body rod protein FlgF	5.08899	2.186e-25
L8N14_24635	bacterioferritin	5.07925	1.00385e-227
L8N14_24195	F0F1 ATP synthase subunit A	5.05665	5.05059e-262
L8N14_03540	fimbrial biogenesis outer membrane usher	5.02171	2.09576e-121
L8N14_06360	DUF2000 domain-containing protein	5.02157	1.19362e-156
L8N14_17665	LysR family transcriptional regulator	5.01853	4.27175e-145
L8N14_18740	GlsB/YeaQ/YmgE family stress response membrane	4.98751	9.93456e-219
L8N14_15980	isocitrate lyase	4.98462	4.71684e-102
L8N14_10980	flagellar export chaperone FliS	4.97551	6.81691e-154
L8N14_24625	50S ribosomal protein L3	4.97307	4.99322e-281
L8N14_21265	dihydroxy-acid dehydratase	4.97306	1.16917e-168
L8N14_24190	F0F1 ATP synthase subunit C	4.96964	0
L8N14_00110	S-methyl-5-thioribose kinase	4.95947	2.13252e-146
L8N14_15975	bifunctional isocitrate dehydrogenase	4.95017	1.43705e-156
L8N14_24640	bacterioferritin-associated ferredoxin	4.949	2.562e-274
L8N14_07000	DUF4054 domain-containing protein	4.92805	7.60871e-105
L8N14_24630	30S ribosomal protein S10	4.90431	5.72699e-123
L8N14_13980	sulfate ABC transporter substrate-binding	4.8527	3.09516e-100
L8N14_24620	50S ribosomal protein L4	4.81584	1.74719e-155
L8N14_11120	flagellar basal-body rod protein FlgG	4.81045	3.44606e-59
L8N14_19235	phosphoadenylyl-sulfate reductase	4.80343	9.92883e-114
L8N14_24645	elongation factor Tu	4.76015	2.12417e-266
L8N14_24200	F0F1 ATP synthase subunit I	4.75792	5.31474e-232
L8N14_07025	DUF3277 family protein	4.75725	4.49929e-42
L8N14_16000	tRNA-Thr	4.73459	2.42243e-147
L8N14_13990	RpoE-regulated lipoprotein	4.72445	1.00305e-116
L8N14_11035	flagellar assembly protein FliH	4.71052	7.07996e-24
L8N14_18515	DNA-binding transcriptional repressor	4.70059	2.94703e-63
L8N14_08255	MmgE/PrpD family protein	4.69956	4.75562e-32
L8N14_18510	arabinose-5-phosphate isomerase GutQ	4.67105	7.93322e-149
L8N14_24175	F0F1 ATP synthase subunit alpha	4.61931	1.42123e-178
L8N14_22095	ABC transporter ATP-binding protein	4.6178	6.71625e-33
L8N14_22105	glutathione-regulated potassium-efflux system	4.61543	1.65022e-53
L8N14_24180	F0F1 ATP synthase subunit delta	4.60819	9.35819e-270
L8N14_06995	hypothetical protein	4.54362	7.58286e-17
L8N14_11235	flagellar motor stator protein MotA	4.51741	4.09243e-103
L8N14_11470	pyruvate dehydrogenase (lipoamide)	4.48856	1.33433e-112
L8N14_23165	primosomal protein N'	4.48062	4.8364e-160
L8N14_24310	deoxyribonuclease V	4.47155	6.02902e-27
L8N14_22325	AEC family transporter	4.46966	8.67102e-107
L8N14_24615	50S ribosomal protein L23	4.46805	1.56652e-213
L8N14_01315	5-(carboxyamino)imidazole ribonucleotide mutase	4.46529	2.44529e-125
L8N14_19225	siroheme synthase CysG	4.46478	7.45068e-61
L8N14_01100	adenine phosphoribosyltransferase	4.46118	2.89668e-124
L8N14_04520	arginine ABC transporter substrate-binding	4.44866	6.10368e-193
L8N14_19230	aminopeptidase	4.41439	1.84928e-128
L8N14_11110	flagellar basal body P-ring protein FlgI	4.3785	1.9784e-133
L8N14_11905	ABC transporter substrate-binding protein	4.3621	1.09587e-76
L8N14_24605	30S ribosomal protein S19	4.35695	2.36299e-135
L8N14_11910	transporter substrate-binding domain-containing	4.35193	3.59833e-54
L8N14_11200	chemotaxis response regulator protein-glutamate	4.34317	1.22464e-58
L8N14_03520	LuxR family transcriptional regulator	4.3194	2.76836e-81
L8N14_10970	flagellin FliC	4.3127	1.20032e-33
L8N14_24135	phosphate ABC transporter permease PstA	4.31101	6.07841e-99
L8N14_24065	threonine/serine transporter	4.30551	1.06665e-250
L8N14_06990	DUF2184 domain-containing protein	4.28092	4.50938e-14
L8N14_11080	flagellar biosynthesis protein FliQ	4.27181	1.05149e-10
L8N14_11105	flagellar assembly peptidoglycan hydrolase FlgJ	4.26784	8.24698e-104
L8N14_24240	low affinity potassium transporter Kup	4.2659	4.20057e-49
L8N14_03545	fimbrial protein	4.26473	3.66092e-79
L8N14_01310	5-(carboxyamino)imidazole ribonucleotide	4.25383	1.20375e-106
L8N14_24300	DNA-binding protein HU-alpha	4.24736	9.33406e-204
L8N14_21485	SDR family oxidoreductase	4.24668	1.31954e-169
L8N14_24205	16S rRNA (guanine(527)-N(7))-methyltransferase	4.22018	1.52141e-129
L8N14_09725	bifunctional indole-3-glycerol-phosphate	4.21959	4.83229e-86
L8N14_10500	peptidoglycan editing factor PgeF	4.20447	5.34811e-86
L8N14_23130	acetylornithine deacetylase	4.20001	3.00213e-219
L8N14_23160	50S ribosomal protein L31	4.19807	1.43368e-174
L8N14_07040	hypothetical protein	4.19356	2.09527e-14
L8N14_24055	tRNA uridine-5-carboxymethylaminomethyl(34)	4.18781	1.54794e-25
L8N14_24610	50S ribosomal protein L2	4.17749	2.10596e-194
L8N14_11205	protein-glutamate O-methyltransferase CheR	4.16542	3.51364e-44
L8N14_02875	MetQ/NlpA family ABC transporter	4.15929	2.05299e-76
L8N14_18735	uracil permease	4.1373	1.33349e-130
L8N14_19260	aromatic acid/H+ symport family MFS transporter	4.12586	7.7451e-153
L8N14_11090	stationary-phase-induced ribosome-associated	4.11769	0.000685128
L8N14_23125	N-acetyl-gamma-glutamyl-phosphate reductase	4.10998	1.74006e-115
L8N14_01365	AlpA family transcriptional regulator	4.10739	3.17192e-24
L8N14_07020	DUF3383 domain-containing protein	4.09819	4.06971e-21
L8N14_07035	hypothetical protein	4.0516	1.10046e-34
L8N14_11845	MarR family transcriptional regulator	4.0368	3.25099e-104
L8N14_19570	sugar efflux transporter	3.97994	1.35988e-119
L8N14_06715	metal-dependent hydrolase	3.97819	1.58563e-143
L8N14_18140	two-component system response regulator GlrR	3.96274	2.94267e-248
L8N14_11070	flagellar biosynthetic protein FliO	3.96202	7.08357e-57
L8N14_18060	GTPase Era	3.96137	8.01869e-146
L8N14_05855	YebY family protein	3.96116	1.37714e-31
L8N14_02265	M48 family metallopeptidase	3.95992	1.186e-71
L8N14_24305	YjaG family protein	3.95406	7.26333e-117
L8N14_07015	hypothetical protein	3.94584	1.55561e-21
L8N14_19560	3-isopropylmalate dehydratase small subunit	3.92311	4.4948e-132
L8N14_19240	assimilatory sulfite reductase (NADPH)	3.90431	1.35797e-15
L8N14_10985	flagella biosynthesis regulatory protein FliT	3.88104	1.98413e-113
L8N14_22100	glutathione-regulated potassium-efflux system	3.8751	7.67296e-25
L8N14_01045	metal ABC transporter substrate-binding protein	3.86265	2.20802e-149
L8N14_06255	high frequency lysogenization protein HflD	3.8573	6.99741e-162
L8N14_15560	malate dehydrogenase	3.85224	4.04006e-170
L8N14_11915	phosphatidylglycerol--membrane-oligosaccharide	3.84402	2.1106e-116
L8N14_02885	methionine ABC transporter ATP-binding protein	3.82818	4.68429e-48
L8N14_10340	copper homeostasis protein CutC	3.82798	4.90215e-112
L8N14_19720	glycosyltransferase	3.82789	3.18124e-211
L8N14_13975	sulfate/thiosulfate ABC transporter permease	3.82723	4.85047e-109
L8N14_19725	TauD/TfdA family dioxygenase	3.82361	7.64843e-150
L8N14_24600	50S ribosomal protein L22	3.81612	1.9569e-66
L8N14_24595	30S ribosomal protein S3	3.81008	1.31521e-167
L8N14_01900	asparagine synthase B	3.7937	6.65541e-172
L8N14_05465	peptide MFS transporter	3.78299	3.22422e-183
L8N14_23080	HTH-type transcriptional repressor FabR	3.78037	1.90175e-138
L8N14_11115	flagellar basal body L-ring protein FlgH	3.77508	1.04677e-42
L8N14_06960	terminase small subunit	3.76889	3.23203e-19
L8N14_18965	DUF481 domain-containing protein	3.76292	1.08648e-110
L8N14_11225	chemotaxis protein CheA	3.76134	2.62204e-94
L8N14_23465	YicC family protein	3.75722	4.08907e-56
L8N14_05075	DNA/RNA non-specific endonuclease	3.75324	2.43124e-50
L8N14_21835	chaperone-modulator protein CbpM	3.74212	4.03611e-152
L8N14_16045	tyrosine-type recombinase/integrase	3.74098	0.0066599
L8N14_21130	DUF1345 domain-containing protein	3.74051	5.27277e-75
L8N14_09535	inclusion body family protein	3.73905	1.83488e-36
L8N14_06195	S-type pyocin domain-containing protein	3.7362	2.28942e-117
L8N14_23600	D-aminoacyl-tRNA deacylase	3.71127	7.55007e-108
L8N14_00040	murein transglycosylase D	3.70581	1.85511e-146
L8N14_24110	amino acid ABC transporter permease	3.70174	1.05207e-122
L8N14_04105	isopenicillin N synthase family oxygenase	3.69968	4.7899e-47
L8N14_08990	iron ABC transporter permease	3.69585	6.93844e-114
L8N14_00105	S-methyl-5-thioribose-1-phosphate isomerase	3.69137	1.85834e-59
L8N14_03985	NADP-dependent phosphogluconate dehydrogenase	3.68557	7.48345e-241
L8N14_11065	flagellar motor switch protein FliN	3.6765	1.57685e-06
L8N14_15555	cupin domain-containing protein	3.6487	1.37306e-108
L8N14_19575	glucose uptake inhibitor SgrT	3.64692	6.97489e-72
L8N14_16630	aspartate carbamoyltransferase	3.64281	4.89661e-69
L8N14_11240	flagellar transcriptional regulator FlhC	3.63605	1.36361e-52
L8N14_13985	Dyp-type peroxidase	3.63187	1.20474e-44
L8N14_02880	ABC transporter permease	3.62738	2.77729e-22
L8N14_12655	mannonate dehydratase	3.62593	1.67335e-73
L8N14_00735	proline-specific permease ProY	3.62226	7.04302e-62
L8N14_24770	GNAT family N-acetyltransferase	3.60894	8.53628e-75
L8N14_03845	acylneuraminate cytidylyltransferase family	3.6053	1.61166e-26
L8N14_21310	cyclic-guanylate-specific phosphodiesterase	3.60203	2.07193e-158
L8N14_24755	RtT sRNA	3.5966	3.49802e-133
L8N14_07030	hypothetical protein	3.59177	8.9438e-101
L8N14_20240	UDP-3-O-(3-hydroxymyristoyl)glucosamine	3.59134	2.47567e-63
L8N14_14615	queuosine precursor transporter	3.58481	8.66591e-116
L8N14_19255	7-carboxy-7-deazaguanine synthase QueE	3.56116	9.70141e-141
L8N14_07410	superoxide dismutase [Fe]	3.55569	3.3858e-96
L8N14_19565	anion permease	3.53152	3.84702e-104
L8N14_04715	30S ribosomal protein S12 methylthiotransferase	3.52653	1.09486e-129
L8N14_24060	MBL fold metallo-hydrolase	3.51817	0.00544012
L8N14_17175	protease modulator HflC	3.51354	4.83888e-156
L8N14_18845	esterase	3.51163	2.26048e-90
L8N14_06950	lysozyme	3.50889	6.75583e-12
L8N14_10345	PatB family C-S lyase	3.5059	2.59835e-49
L8N14_11195	chemotaxis response regulator CheY	3.50586	5.25547e-29
L8N14_02200	tRNA-Lys	3.50363	5.20009e-45
L8N14_08985	iron ABC transporter substrate-binding protein	3.50059	1.19787e-120
L8N14_22635	lipopolysaccharide	3.50025	7.60751e-07
L8N14_13940	phosphoenolpyruvate-protein phosphotransferase	3.49467	1.92428e-98
L8N14_18065	DNA repair protein RecO	3.48379	3.32283e-81
L8N14_21700	gluconate operon transcriptional repressor GntR	3.48355	1.88528e-50
L8N14_07150	integration host factor subunit alpha	3.48292	5.57595e-127
L8N14_05720	hypothetical protein	3.4804	1.34158e-91
L8N14_04895	quinone-dependent dihydroorotate dehydrogenase	3.47885	1.30386e-85
L8N14_14815	3',5'-cyclic-AMP phosphodiesterase	3.47613	9.26769e-122
L8N14_10880	HTH-type transcriptional regulator Cbl	3.47559	2.00275e-50
L8N14_05995	type 1 fimbrial protein	3.4619	6.94461e-22
L8N14_21125	small-conductance mechanosensitive channel MscS	3.46169	1.48604e-100
L8N14_14705	LysR family transcriptional regulator	3.45875	7.27542e-42
L8N14_04955	Lon protease family protein	3.4441	5.10643e-119
L8N14_20295	type I methionyl aminopeptidase	3.44099	7.07465e-111
L8N14_11210	methyl-accepting chemotaxis protein	3.43643	1.88049e-51
L8N14_05945	hypothetical protein	3.43629	2.3967e-54
L8N14_22255	Sec-independent protein translocase protein	3.43622	4.11462e-91
L8N14_19085	recombinase RecA	3.42289	1.02208e-171
L8N14_07065	hypothetical protein	3.40995	6.37027e-26
L8N14_07650	DUF2569 domain-containing protein	3.40853	3.20594e-17
L8N14_06135	N-acetylglucosamine kinase	3.39783	1.89593e-73
L8N14_00915	trigger factor	3.39641	1.95609e-93
L8N14_24025	DNA polymerase III subunit beta	3.38686	3.77136e-61
L8N14_12520	DNA polymerase III subunit theta	3.38174	3.51686e-99
L8N14_19845	two-component system response regulator ArcA	3.37736	1.09586e-118
L8N14_22330	glycerophosphodiester phosphodiesterase	3.3744	1.10574e-31
L8N14_14060	hypothetical protein	3.37265	7.92589e-48
L8N14_23865	class I SAM-dependent methyltransferase	3.36776	2.20096e-85
L8N14_23955	glyoxylate/hydroxypyruvate reductase GhrB	3.36656	9.78651e-123
L8N14_17115	DUF1471 domain-containing protein	3.36608	9.40778e-103
L8N14_22045	OsmC family protein	3.36513	1.61238e-85
L8N14_12885	phage tail protein	3.36103	0.0096045
L8N14_20405	tRNA-Met	3.3416	4.5463e-08
L8N14_20545	MBL fold metallo-hydrolase	3.34139	3.53612e-83
L8N14_07080	hypothetical protein	3.34076	9.84988e-49
L8N14_07645	electron transport complex subunit RsxA	3.33672	8.54677e-41
L8N14_11060	flagellar motor switch protein FliM	3.32756	4.16937e-55
L8N14_04730	3-phosphoshikimate 1-carboxyvinyltransferase	3.32494	1.78663e-70
L8N14_22465	GNAT family N-acetyltransferase	3.3245	5.30165e-120
L8N14_11050	flagellar hook-length control protein FliK	3.32147	9.73671e-38
L8N14_02205	tRNA-Lys	3.31515	1.66872e-05
L8N14_09540	LysR family transcriptional regulator	3.31442	2.5326e-103
L8N14_24435	L-threonylcarbamoyladenylate synthase type 1	3.31358	1.38778e-27
L8N14_11085	flagellar type III secretion system protein	3.31321	1.28695e-12
L8N14_00785	protein translocase subunit SecD	3.30677	2.12407e-183
L8N14_21030	oxidative stress defense protein	3.30268	9.69915e-125
L8N14_09260	DUF1471 family protein YdgH	3.29832	5.61083e-91
L8N14_19355	H(+)/Cl(-) exchange transporter ClcA	3.28953	6.33352e-39
L8N14_09265	amino acid permease	3.28821	1.64177e-156
L8N14_11230	flagellar motor protein MotB	3.28577	2.83454e-41
L8N14_09730	tryptophan synthase subunit beta	3.27701	2.76508e-77
L8N14_11190	protein phosphatase CheZ	3.2754	8.95653e-37
L8N14_01530	hypothetical protein	3.27174	5.09521e-22
L8N14_00570	class I SAM-dependent methyltransferase	3.26732	2.64811e-83
L8N14_17030	gamma-glutamylcyclotransferase	3.26651	1.21802e-34
L8N14_14980	aminoglycoside 6'-N-acetyltransferase	3.26587	5.06404e-36
L8N14_04845	porin OmpC	3.25604	1.45309e-128
L8N14_21940	ribulose-phosphate 3-epimerase	3.24365	3.15432e-121
L8N14_21965	nitrite reductase small subunit NirD	3.24063	2.74368e-72
L8N14_23330	divergent polysaccharide deacetylase family	3.23547	8.95305e-64
L8N14_05885	hypothetical protein	3.23321	2.25085e-128
L8N14_21955	siroheme synthase CysG	3.23049	8.89237e-78
L8N14_20300	bifunctional	3.22787	1.01321e-109
L8N14_24315	uroporphyrinogen decarboxylase	3.22269	3.76616e-90
L8N14_01415	hypothetical protein	3.21863	3.66008e-07
L8N14_22570	diaminopimelate epimerase	3.21047	4.12848e-29
L8N14_02335	ABC transporter ATP-binding protein	3.20259	6.3984e-67
L8N14_01695	M20 peptidase aminoacylase family protein	3.19942	2.43126e-51
L8N14_21560	LuxR C-terminal-related transcriptional	3.18356	3.17068e-25
L8N14_03850	N-acetylneuraminate synthase family protein	3.18002	1.90077e-74
L8N14_09735	tryptophan synthase subunit alpha	3.16712	8.59021e-98
L8N14_19190	basic amino acid ABC transporter	3.16173	9.53229e-34
L8N14_07655	oxidoreductase	3.15046	4.22024e-48
L8N14_00085	pyridoxal phosphate-dependent aminotransferase	3.14369	1.47279e-59
L8N14_10990	helix-turn-helix transcriptional regulator	3.14119	4.15169e-45
L8N14_23145	bifunctional aspartate kinase/homoserine	3.1382	3.06439e-108
L8N14_01965	LexA regulated protein	3.13586	1.37458e-31
L8N14_13130	NADH-quinone oxidoreductase subunit NuoK	3.13489	3.8054e-126
L8N14_23140	methylenetetrahydrofolate reductase	3.13193	3.14679e-121
L8N14_17085	DUF488 family protein	3.13117	1.86584e-74
L8N14_10870	ABC transporter permease	3.1299	1.42305e-19
L8N14_07075	DUF2612 domain-containing protein	3.12588	0.00385105
L8N14_02230	quinolinate synthase NadA	3.12074	8.51295e-63
L8N14_21705	gluconate transporter	3.11987	4.45016e-47
L8N14_05545	dihydroorotase	3.11611	3.03336e-108
L8N14_01520	head-tail connector protein	3.11291	8.6013e-31
L8N14_09970	exodeoxyribonuclease III	3.11238	2.69055e-05
L8N14_23920	DNA-3-methyladenine glycosylase I	3.11014	9.25058e-107
L8N14_12740	YejL family protein	3.1078	1.93494e-124
L8N14_01750	D-alanyl-D-alanine carboxypeptidase DacA	3.10734	1.09263e-97
L8N14_24515	30S ribosomal protein S13	3.10204	6.9046e-150
L8N14_02260	DUF898 family protein	3.10165	1.86495e-113
L8N14_19010	inner membrane protein YpjD	3.09951	5.07482e-66
L8N14_17765	DNA endonuclease SmrA	3.09937	1.08293e-11
L8N14_22805	ABC transporter substrate-binding protein	3.09254	9.34611e-132
L8N14_22810	glycosyl hydrolase family 18 protein	3.09143	2.68739e-100
L8N14_08260	LysR family transcriptional regulator	3.08646	2.57128e-33
L8N14_10890	putative cation transport regulator ChaB	3.08545	4.57543e-40
L8N14_12560	siderophore ABC transporter substrate-binding	3.08125	5.26493e-35
L8N14_17110	hypothetical protein	3.07522	2.51807e-81
L8N14_07200	4-amino-4-deoxy-L-arabinose-phosphoundecaprenol	3.07439	7.58227e-83
L8N14_01505	phage portal protein	3.06915	3.95635e-60
L8N14_01460	M15 family metallopeptidase	3.06849	1.03194e-12
L8N14_10140	aspartyl/asparaginyl beta-hydroxylase	3.05457	3.23891e-59
L8N14_19435	UDP-3-O-acyl-N-acetylglucosamine deacetylase	3.05231	5.29052e-131
L8N14_02330	iron ABC transporter permease	3.04849	4.75248e-62
L8N14_01515	phage major capsid protein	3.04745	2.38194e-113
L8N14_02120	ADP-forming succinate--CoA ligase subunit beta	3.03798	1.3521e-94
L8N14_13905	bile acid:sodium symporter	3.03046	7.86831e-25
L8N14_00135	peptidoglycan meso-diaminopimelic acid protein	3.02956	4.62446e-91
L8N14_10995	hypothetical protein	3.02574	3.73144e-29
L8N14_13125	NADH-quinone oxidoreductase subunit L	3.02394	4.10452e-143
L8N14_13160	NADH-quinone oxidoreductase subunit NuoE	3.02097	4.03601e-161
L8N14_00890	cytochrome o ubiquinol oxidase subunit I	3.01482	1.16937e-128
L8N14_06985	hypothetical protein	3.01224	2.23116e-19
L8N14_13165	NADH-quinone oxidoreductase subunit C/D	3.00949	6.76762e-126
L8N14_18500	bifunctional hydroxymethylpyrimidine	3.00687	1.22533e-16
L8N14_22550	DNA helicase II	3.00221	2.67361e-41
L8N14_16915	dihydropteroate synthase	2.98886	2.12876e-57
L8N14_09955	RtT sRNA	2.96988	4.53926e-69
L8N14_15550	acetyl-CoA carboxylase biotin carboxylase	2.96751	2.45531e-109
L8N14_12555	ligand-gated channel protein	2.9615	3.49856e-52
L8N14_24565	50S ribosomal protein L5	2.95439	1.69584e-93
L8N14_11245	flagellar transcriptional regulator FlhD	2.95339	3.1551e-45
L8N14_17105	30S ribosomal protein S6	2.95132	1.41318e-50
L8N14_02490	ATP-dependent RNA helicase RhlE	2.94706	7.49637e-59
L8N14_17635	hypothetical protein	2.94496	5.28931e-29
L8N14_18830	phosphoribosylaminoimidazolesuccinocarboxamide	2.94423	2.67217e-63
L8N14_13175	NADH-quinone oxidoreductase subunit NuoA	2.94369	3.00477e-148
L8N14_23630	nitrogen regulation protein NR(I)	2.94305	6.93322e-95
L8N14_24320	NAD(+) diphosphatase	2.93782	5.6709e-72
L8N14_19310	GTP diphosphokinase	2.93447	1.33901e-109
L8N14_19620	DNA polymerase II	2.93425	1.33492e-87
L8N14_15905	hemagglutinin repeat-containing protein	2.92902	8.33444e-43
L8N14_21960	nitrite transporter NirC	2.9258	1.77072e-56
L8N14_08465	NADH:flavin oxidoreductase/NADH oxidase family	2.92496	2.04682e-118
L8N14_14055	NADP-dependent oxaloacetate-decarboxylating	2.92277	4.00911e-47
L8N14_01525	phage head closure protein	2.92175	3.19979e-18
L8N14_08470	MerR family transcriptional regulator	2.91958	4.73515e-108
L8N14_18875	GNAT family N-acetyltransferase	2.919	4.77089e-89
L8N14_06125	lipoprotein-releasing ABC transporter	2.91814	2.30378e-83
L8N14_11215	methyl-accepting chemotaxis protein	2.91415	1.3525e-29
L8N14_10265	zinc ABC transporter permease subunit ZnuB	2.91248	3.25514e-134
L8N14_10475	PTS mannose/fructose/sorbose transporter subunit	2.90543	4.89823e-57
L8N14_06005	hypothetical protein	2.90267	9.98706e-14
L8N14_16900	tRNA-Leu	2.89886	7.53761e-76
L8N14_06055	4-(cytidine	2.89624	3.37936e-133
L8N14_15955	gluconokinase	2.89109	2.15635e-129
L8N14_13505	endonuclease SmrB	2.88845	6.88118e-84
L8N14_24510	30S ribosomal protein S11	2.88694	1.47179e-59
L8N14_16860	polyribonucleotide nucleotidyltransferase	2.88556	2.54213e-115
L8N14_18090	MurR/RpiR family transcriptional regulator	2.87945	8.21672e-14
L8N14_23960	hypothetical protein	2.87668	6.28425e-83
L8N14_14600	helix-turn-helix transcriptional regulator	2.87299	1.2394e-30
L8N14_06935	antitermination protein	2.8717	1.28612e-50
L8N14_14405	pyruvate dehydrogenase complex transcriptional	2.86605	7.40278e-98
L8N14_07085	acyltransferase	2.86454	3.13788e-30
L8N14_11055	flagellar basal body-associated protein FliL	2.86389	4.61505e-13
L8N14_08705	NAD(P)H-dependent oxidoreductase	2.8614	7.30033e-55
L8N14_16075	DUF1435 domain-containing protein	2.85998	5.94761e-12
L8N14_20435	exodeoxyribonuclease V subunit beta	2.85724	2.01061e-57
L8N14_03635	ABC-F family ATPase	2.85679	1.41058e-35
L8N14_22575	lipoprotein	2.85407	3.11973e-41
L8N14_14485	YggS family pyridoxal phosphate-dependent	2.8492	1.09361e-19
L8N14_14395	pyruvate dehydrogenase complex	2.84805	1.99646e-133
L8N14_11465	alveicin A bacteriocin toxin	2.84459	5.55475e-12
L8N14_16925	23S rRNA (uridine(2552)-2'-O)-methyltransferase	2.84382	1.09069e-50
L8N14_10015	bifunctional nicotinamidase/pyrazinamidase	2.84316	3.9739e-88
L8N14_18305	cytoskeleton protein RodZ	2.84217	3.62978e-119
L8N14_19250	6-carboxytetrahydropterin synthase QueD	2.83751	1.96197e-54
L8N14_01370	hypothetical protein	2.83392	4.13304e-40
L8N14_09575	M20 family metallopeptidase	2.82772	2.51024e-82
L8N14_00790	protein translocase subunit SecF	2.82533	1.89404e-108
L8N14_17640	response regulator	2.82368	9.70727e-47
L8N14_13870	acetolactate decarboxylase	2.82109	3.49828e-77
L8N14_02325	class I SAM-dependent methyltransferase	2.82068	1.57526e-53
L8N14_23765	isochorismatase family protein	2.81673	0.000317017
L8N14_13155	NADH-quinone oxidoreductase subunit NuoF	2.81566	6.03556e-126
L8N14_18395	recombinase RecF	2.81369	1.57083e-80
L8N14_07070	baseplate J/gp47 family protein	2.81354	0.00280287
L8N14_13500	50S ribosomal protein L3 N(5)-glutamine	2.81218	9.11074e-60
L8N14_01570	baseplate protein	2.80647	9.03828e-26
L8N14_01565	DNA circularization N-terminal domain-containing	2.80346	2.33129e-53
L8N14_21325	MHS family MFS transporter	2.80062	3.57296e-23
L8N14_00150	Na(+)-translocating NADH-quinone reductase	2.80053	1.48218e-34
L8N14_24520	50S ribosomal protein L36	2.79533	2.11925e-72
L8N14_20305	2,3,4,5-tetrahydropyridine-2,6-dicarboxylate	2.79524	2.62636e-95
L8N14_06150	MurR/RpiR family transcriptional regulator	2.79453	1.71475e-114
L8N14_13170	NADH-quinone oxidoreductase subunit B	2.78715	3.54055e-63
L8N14_06290	universal stress protein UspF	2.78714	4.44669e-99
L8N14_19210	adenylyl-sulfate kinase	2.78421	1.71152e-12
L8N14_02770	AAA family ATPase	2.78271	1.46866e-56
L8N14_19770	transcriptional activator NhaR	2.77893	9.77867e-116
L8N14_24555	30S ribosomal protein S8	2.77752	4.07634e-81
L8N14_03780	methionine--tRNA ligase	2.77627	1.21985e-88
L8N14_14400	pyruvate dehydrogenase (acetyl-transferring),	2.77213	6.57881e-95
L8N14_04115	cystathionine beta-synthase	2.771	1.44005e-107
L8N14_14410	amino acid permease	2.77092	9.66786e-106
L8N14_07615	electron transport complex subunit E	2.77056	1.43268e-79
L8N14_01585	baseplate J/gp47 family protein	2.77008	6.06127e-40
L8N14_01540	DUF2635 domain-containing protein	2.76753	0.0059229
L8N14_04685	serine--tRNA ligase	2.76439	1.42462e-87
L8N14_21555	PLP-dependent aminotransferase family protein	2.75961	1.80454e-08
L8N14_04770	cold shock domain-containing protein	2.75909	1.36487e-44
L8N14_09450	YcjF family protein	2.75602	3.33042e-97
L8N14_22525	phospholipase A	2.75384	5.07587e-26
L8N14_04840	aspartate/tyrosine/aromatic aminotransferase	2.75345	6.67907e-122
L8N14_14480	type IV pilus twitching motility protein PilT	2.75339	1.4461e-33
L8N14_07770	MFS transporter	2.74756	4.6573e-109
L8N14_00940	peptidylprolyl isomerase	2.74566	3.02135e-101
L8N14_00440	DsbA family protein	2.74226	4.68022e-34
L8N14_14080	glycosyl hydrolase family 18 protein	2.74041	3.03246e-06
L8N14_12290	aromatic alcohol reductase	2.73542	1.19744e-20
L8N14_18220	DUF1007 family protein	2.73524	1.91316e-119
L8N14_10885	gamma-glutamylcyclotransferase	2.73517	4.30844e-54
L8N14_02690	sulfite reductase flavoprotein subunit alpha	2.73206	3.76294e-37
L8N14_04215	phosphatase PAP2 family protein	2.72926	2.93509e-35
L8N14_13970	sulfate/thiosulfate ABC transporter permease	2.72617	1.37053e-29
L8N14_00685	fructokinase	2.72477	8.03993e-32
L8N14_10875	ABC transporter substrate-binding protein	2.72228	1.86445e-20
L8N14_06220	two-component system response regulator PhoP	2.71899	1.12773e-56
L8N14_05390	potassium/proton antiporter	2.71726	1.24381e-29
L8N14_22800	dipeptide ABC transporter permease DppB	2.71424	1.6507e-88
L8N14_06925	DUF968 domain-containing protein	2.71291	1.45283e-24
L8N14_22300	dienelactone hydrolase family protein	2.71226	4.33565e-34
L8N14_17100	primosomal replication protein N	2.7099	1.13318e-98
L8N14_24210	tRNA uridine-5-carboxymethylaminomethyl(34)	2.70976	1.54827e-87
L8N14_08250	LLM class flavin-dependent oxidoreductase	2.70767	2.79034e-17
L8N14_06945	phage holin family protein	2.70694	5.25648e-34
L8N14_24545	50S ribosomal protein L18	2.70565	1.57972e-64
L8N14_15160	monofunctional biosynthetic peptidoglycan	2.70553	1.958e-57
L8N14_06180	hypothetical protein	2.70495	1.09632e-26
L8N14_10620	N-succinylarginine dihydrolase	2.70266	5.84564e-93
L8N14_01575	phage baseplate assembly protein V	2.70111	2.73985e-12
L8N14_13495	chorismate synthase	2.70023	1.33032e-37
L8N14_07205	4-amino-4-deoxy-L-arabinose-phosphoundecaprenol	2.70012	6.17835e-87
L8N14_14380	protein YacL	2.6966	1.61936e-65
L8N14_16070	tRNA-Leu	2.69315	7.46694e-20
L8N14_06260	low affinity potassium transporter Kup	2.69238	1.79982e-51
L8N14_04850	asparagine--tRNA ligase	2.69157	8.97938e-112
L8N14_03505	betaine-aldehyde dehydrogenase	2.69111	1.09625e-50
L8N14_11170	DNA-binding transcriptional regulator	2.68961	4.54001e-36
L8N14_01125	adenylate kinase	2.68726	2.13442e-97
L8N14_22815	DUF6516 family protein	2.68711	1.71514e-98
L8N14_13490	penicillin-insensitive murein endopeptidase	2.68005	9.85851e-34
L8N14_07215	lipoate--protein ligase A	2.67784	6.42782e-30
L8N14_10360	murein biosynthesis integral membrane protein	2.6738	1.02578e-15
L8N14_04725	3-phosphoserine/phosphohydroxythreonine	2.67357	1.1738e-108
L8N14_18300	type IV pilus biogenesis/stability protein PilW	2.67191	2.25069e-34
L8N14_07450	NAD(P)-dependent oxidoreductase	2.66973	3.60703e-18
L8N14_19005	signal recognition particle protein	2.66589	1.01666e-63
L8N14_02350	molybdate ABC transporter permease subunit	2.66402	6.23046e-24
L8N14_10440	glycosyltransferase	2.66237	5.90174e-62
L8N14_07195	lipid IV(A)	2.65226	7.77513e-87
L8N14_04600	lysine exporter LysO family protein	2.64613	1.25707e-24
L8N14_07275	phosphoenolpyruvate synthase	2.64481	2.341e-70
L8N14_03510	choline dehydrogenase	2.64346	4.34281e-36
L8N14_17630	glycine betaine/L-proline ABC transporter	2.64301	1.9246e-48
L8N14_22710	exopolyphosphatase	2.64119	1.71373e-78
L8N14_23925	N-acetyltransferase	2.64062	4.16083e-57
L8N14_00885	cytochrome o ubiquinol oxidase subunit III	2.63759	3.94451e-106
L8N14_07050	hypothetical protein	2.63192	5.14974e-27
L8N14_23150	cystathionine gamma-synthase	2.63142	1.23729e-99
L8N14_22050	phosphoribulokinase	2.62787	1.58126e-32
L8N14_04210	undecaprenyl-diphosphate phosphatase	2.62604	4.32287e-30
L8N14_01490	phage terminase small subunit P27 family	2.62446	5.00809e-17
L8N14_04010	bifunctional	2.61423	8.6144e-65
L8N14_02765	hypothetical protein	2.60544	1.25754e-27
L8N14_00215	glutamate-5-semialdehyde dehydrogenase	2.60139	4.74912e-65
L8N14_02400	8-amino-7-oxononanoate synthase	2.60133	4.87762e-58
L8N14_15165	isoprenoid biosynthesis glyoxalase ElbB	2.60081	3.22615e-51
L8N14_16080	GGDEF domain-containing protein	2.59491	0.000990724
L8N14_15595	tRNA dihydrouridine synthase DusB	2.59408	1.01049e-05
L8N14_17715	PLP-dependent aminotransferase family protein	2.59122	9.55063e-11
L8N14_09670	YciN family protein	2.5883	2.0867e-51
L8N14_24570	50S ribosomal protein L24	2.58655	3.86597e-94
L8N14_10865	ABC transporter permease	2.58632	9.68858e-21
L8N14_01550	phage tail tube protein	2.58331	2.84987e-10
L8N14_11220	chemotaxis protein CheW	2.58206	7.21594e-34
L8N14_14740	GntR family transcriptional regulator	2.58116	1.7373e-39
L8N14_02270	2,3-diphosphoglycerate-dependent	2.57925	9.36458e-107
L8N14_20450	prepilin-type N-terminal cleavage/methylation	2.57698	4.08473e-40
L8N14_05780	glyoxylate/hydroxypyruvate reductase GhrA	2.57487	6.48538e-53
L8N14_01545	phage tail sheath subtilisin-like	2.57373	1.21338e-58
L8N14_24550	50S ribosomal protein L6	2.56845	9.61683e-18
L8N14_08550	hypothetical protein	2.56814	5.00453e-11
L8N14_20320	tRNA pseudouridine(65) synthase TruC	2.56419	3.7816e-90
L8N14_00895	cytochrome o ubiquinol oxidase subunit II	2.56238	1.23539e-96
L8N14_10370	YceH family protein	2.56131	4.94529e-21
L8N14_19925	phosphoserine phosphatase	2.56129	1.10954e-23
L8N14_08195	peptidoglycan synthase	2.55719	2.15553e-12
L8N14_06930	hypothetical protein	2.55585	4.88864e-32
L8N14_07545	4-hydroxy-tetrahydrodipicolinate synthase	2.55164	2.55116e-33
L8N14_12500	N-acetylmuramoyl-L-alanine amidase	2.54933	3.7127e-64
L8N14_10330	FKBP-type peptidyl-prolyl cis-trans isomerase	2.54887	1.68969e-26
L8N14_13135	NADH-quinone oxidoreductase subunit J	2.54752	3.74192e-107
L8N14_24525	preprotein translocase subunit SecY	2.54733	4.03595e-29
L8N14_24560	30S ribosomal protein S14	2.54614	1.30618e-38
L8N14_04775	cold-shock protein	2.54511	1.08596e-24
L8N14_00145	NADH:ubiquinone reductase (Na(+)-transporting)	2.5444	1.74528e-49
L8N14_20440	pitrilysin	2.5428	1.99849e-71
L8N14_05365	efflux RND transporter periplasmic adaptor	2.54012	2.64418e-14
L8N14_02365	6-phosphogluconolactonase	2.53956	2.77685e-81
L8N14_24230	ATPase RavA stimulator ViaA	2.53944	2.87411e-40
L8N14_23595	fatty acid biosynthesis protein FabY	2.53898	1.62667e-49
L8N14_19830	bifunctional aspartate kinase/homoserine	2.53251	1.30054e-34
L8N14_21000	cell division protein ZapA	2.53245	2.095e-56
L8N14_00210	glutamate 5-kinase	2.5323	3.65654e-78
L8N14_20245	molecular chaperone Skp	2.52325	4.19188e-71
L8N14_07390	Bcr/CflA family multidrug efflux MFS	2.51535	3.43187e-52
L8N14_06895	helix-turn-helix transcriptional regulator	2.5138	2.90568e-25
L8N14_22585	class I adenylate cyclase	2.51006	4.69078e-36
L8N14_11160	flagellar export chaperone FlgN	2.50967	4.63896e-37
L8N14_15155	divisome-associated lipoprotein YraP	2.5094	2.73937e-14
L8N14_13150	NADH-quinone oxidoreductase subunit NuoG	2.50933	3.00354e-68
L8N14_19015	HlyC/CorC family transporter	2.50915	2.24571e-52
L8N14_10275	Holliday junction branch migration protein RuvA	2.50622	2.65101e-45
L8N14_09740	BON domain-containing protein	2.50112	2.71586e-77
L8N14_03990	bifunctional phosphoribosyl-AMP	2.49977	2.39055e-44
L8N14_14565	type VI secretion system tube protein Hcp	2.49745	5.86894e-52
L8N14_19825	homoserine kinase	2.49576	9.6699e-39
L8N14_20795	bifunctional protein-disulfide	2.49504	9.60424e-80
L8N14_01495	terminase large subunit	2.49307	1.23336e-37
L8N14_06200	immunity protein	2.49252	2.25436e-81
L8N14_20805	flavodoxin FldB	2.48899	1.41926e-62
L8N14_13140	NADH-quinone oxidoreductase subunit NuoI	2.48732	2.41562e-26
L8N14_20235	3-hydroxyacyl-ACP dehydratase FabZ	2.48708	1.07404e-30
L8N14_21510	VOC family protein	2.48611	9.91672e-84
L8N14_03995	imidazole glycerol phosphate synthase subunit	2.48051	1.11144e-53
L8N14_06130	lipoprotein-releasing ABC transporter permease	2.47982	2.47056e-18
L8N14_01590	DUF2313 domain-containing protein	2.47945	1.33887e-15
L8N14_18470	GNAT family N-acetyltransferase	2.47856	2.0049e-35
L8N14_00775	tRNA guanosine(34) transglycosylase Tgt	2.47629	1.18123e-39
L8N14_01465	hypothetical protein	2.47288	2.01648e-19
L8N14_22725	insulinase family protein	2.46804	5.64413e-61
L8N14_00770	tRNA preQ1(34) S-adenosylmethionine	2.46774	9.84356e-31
L8N14_09400	zinc transporter ZntB	2.46349	4.63896e-47
L8N14_00100	acireductone dioxygenase	2.4609	6.50348e-16
L8N14_20455	YgdB family protein	2.4561	1.21683e-50
L8N14_15050	serine/threonine transporter SstT	2.45477	2.82093e-34
L8N14_23255	6-phosphofructokinase	2.45119	1.42467e-44
L8N14_23985	heat shock chaperone IbpA	2.44904	5.42978e-37
L8N14_05805	exodeoxyribonuclease X	2.44644	2.07901e-72
L8N14_22555	5-amino-6-(5-phospho-D-ribitylamino)uracil	2.4462	4.73008e-55
L8N14_05490	rhodanese-related sulfurtransferase	2.4459	3.43026e-62
L8N14_01340	bifunctional methylenetetrahydrofolate	2.44424	1.72607e-73
L8N14_05605	beta-ketoacyl-ACP synthase II	2.44292	6.43918e-74
L8N14_02320	ABC transporter substrate-binding protein	2.44214	6.83045e-53
L8N14_02405	malonyl-ACP O-methyltransferase BioC	2.44205	2.57974e-19
L8N14_23950	MFS transporter	2.44189	1.62447e-43
L8N14_00090	methylthioribulose 1-phosphate dehydratase	2.43783	1.99239e-31
L8N14_04755	lipid A ABC transporter ATP-binding	2.43162	1.27718e-48
L8N14_07300	hypothetical protein	2.43052	1.00837e-70
L8N14_04000	1-(5-phosphoribosyl)-5-[(5-	2.4304	1.7004e-44
L8N14_18880	GNAT family N-acetyltransferase	2.43024	4.19536e-41
L8N14_08895	6-phospho-beta-glucosidase	2.42941	1.08887e-26
L8N14_23585	NCS2 family protein	2.42599	1.50312e-28
L8N14_02375	CDF family Co(II)/Ni(II) efflux transporter	2.42399	0.000556652
L8N14_22480	glycerol-3-phosphate dehydrogenase subunit GlpB	2.42323	3.90229e-10
L8N14_11025	flagellar M-ring protein FliF	2.41949	5.49766e-52
L8N14_16605	GMC family oxidoreductase N-terminal	2.41944	1.35259e-76
L8N14_15195	ClpXP protease specificity-enhancing factor	2.41922	4.9071e-51
L8N14_18085	phosphoethanolamine transferase	2.41563	2.79212e-30
L8N14_08245	ABC transporter substrate-binding protein	2.41213	3.32472e-12
L8N14_05990	molecular chaperone	2.41181	0.00011164
L8N14_01455	phage holin, lambda family	2.4114	2.96033e-06
L8N14_10335	hypothetical protein	2.40786	4.77335e-25
L8N14_00095	acireductone synthase	2.40664	1.0588e-06
L8N14_23135	phosphoenolpyruvate carboxylase	2.40642	3.61034e-56
L8N14_21040	IclR family transcriptional regulator	2.40587	5.04437e-36
L8N14_04195	DNA-binding transcriptional repressor DeoR	2.39864	2.5973e-22
L8N14_17430	hypothetical protein	2.39663	3.86755e-37
L8N14_24530	50S ribosomal protein L15	2.39504	2.97823e-64
L8N14_06365	LacI family DNA-binding transcriptional	2.39502	6.48406e-32
L8N14_23680	molybdenum cofactor guanylyltransferase MobA	2.39075	7.99433e-67
L8N14_07090	XRE family transcriptional regulator	2.39008	1.37146e-13
L8N14_23190	1,4-dihydroxy-2-naphthoate	2.39008	5.67391e-55
L8N14_20415	tRNA-Met	2.38949	2.59857e-48
L8N14_06035	SulP family inorganic anion transporter	2.38686	7.96263e-68
L8N14_17210	tRNA	2.38417	9.35135e-53
L8N14_19605	acetolactate synthase large subunit	2.38267	5.31815e-42
L8N14_00205	sigma factor-binding protein Crl	2.37806	8.28701e-74
L8N14_00165	NADH:ubiquinone reductase (Na(+)-transporting)	2.37636	9.31802e-38
L8N14_05475	YciI family protein	2.37583	5.87437e-21
L8N14_14630	ABC transporter substrate-binding protein	2.37511	1.34242e-55
L8N14_15605	hypothetical protein	2.37505	5.49617e-47
L8N14_23295	serine O-acetyltransferase	2.37357	1.96836e-13
L8N14_25210	hypothetical protein	2.36867	1.97835e-80
L8N14_10595	peptidoglycan-binding protein LysM	2.36843	1.96806e-09
L8N14_19765	30S ribosomal protein S20	2.36704	1.74801e-49
L8N14_13145	NADH-quinone oxidoreductase subunit NuoH	2.36096	1.93278e-47
L8N14_07670	adenosine deaminase	2.36059	2.22998e-40
L8N14_20015	tyrosine-type recombinase/integrase	2.36015	1.35863e-38
L8N14_12540	HTH-type transcriptional regulator PuuR	2.35897	1.23171e-64
L8N14_02580	L-asparagine permease	2.35764	1.2887e-84
L8N14_09695	alpha/beta hydrolase	2.35757	2.54211e-23
L8N14_04285	hypothetical protein	2.3568	3.67281e-11
L8N14_06045	stress-induced protein YchH	2.35443	7.46478e-13
L8N14_12890	hypothetical protein	2.35097	2.62968e-08
L8N14_22285	DedA family protein	2.35028	1.27259e-20
L8N14_14820	DUF1249 family protein	2.3481	1.22096e-27
L8N14_00680	recombination-associated protein RdgC	2.34586	1.16503e-45
L8N14_10435	YoaH family protein	2.34038	1.12429e-45
L8N14_04640	translation initiation factor IF-1	2.33938	3.3216e-12
L8N14_07190	4-deoxy-4-formamido-L-arabinose-	2.33618	5.10007e-46
L8N14_20125	tRNA	2.3351	4.78636e-24
L8N14_13330	DedA family protein	2.33473	1.57835e-43
L8N14_24165	F0F1 ATP synthase subunit beta	2.33269	6.23765e-89
L8N14_15525	oxidoreductase	2.33174	1.02623e-83
L8N14_20230	acyl-ACP--UDP-N-acetylglucosamine	2.33122	8.58207e-61
L8N14_01935	glutamine--tRNA ligase	2.33049	1.87832e-66
L8N14_23460	ribonuclease PH	2.32835	1.48756e-37
L8N14_17360	tRNA-Phe	2.32748	2.09201e-43
L8N14_11890	TenA family protein	2.32425	1.0409e-22
L8N14_08265	beta-lactamase family protein	2.32205	1.32357e-21
L8N14_23425	50S ribosomal protein L33	2.31936	1.29825e-31
L8N14_14335	polysaccharide deacetylase family protein	2.31863	3.85129e-38
L8N14_01285	SDR family oxidoreductase	2.31846	3.8015e-28
L8N14_18835	neutral zinc metallopeptidase	2.31786	8.30869e-54
L8N14_00780	preprotein translocase subunit YajC	2.31458	2.27583e-66
L8N14_00875	heme o synthase	2.31358	8.55578e-70
L8N14_14370	polyamine aminopropyltransferase	2.31079	1.02667e-24
L8N14_14345	ABC transporter ATP-binding protein	2.30884	7.92e-25
L8N14_23665	thiol:disulfide interchange protein DsbA	2.30562	1.43706e-23
L8N14_09975	pyrimidine (deoxy)nucleoside triphosphate	2.304	6.5446e-47
L8N14_10205	RidA family protein	2.3009	5.08548e-15
L8N14_24800	retropepsin-like domain-containing protein	2.2965	1.03466e-36
L8N14_05580	phosphate acyltransferase PlsX	2.29599	9.84658e-48
L8N14_19375	carboxylating nicotinate-nucleotide	2.29439	1.66204e-58
L8N14_24415	preprotein translocase subunit SecE	2.29426	2.76629e-57
L8N14_19755	isoleucine--tRNA ligase	2.294	2.67178e-54
L8N14_01510	HK97 family phage prohead protease	2.29364	4.47611e-33
L8N14_01110	YbaB/EbfC family nucleoid-associated protein	2.29201	3.24007e-26
L8N14_01410	hypothetical protein	2.29171	7.86881e-08
L8N14_14150	thiamine pyrophosphate-binding protein	2.28803	3.52762e-70
L8N14_19195	amino acid ABC transporter permease	2.28722	2.40379e-17
L8N14_22580	iron donor protein CyaY	2.28709	3.29693e-42
L8N14_20220	ribonuclease HII	2.2868	8.06756e-54
L8N14_01105	DNA polymerase III subunit gamma/tau	2.28608	1.26516e-62
L8N14_13180	transcriptional regulator LrhA	2.28338	2.7938e-43
L8N14_01485	HNH endonuclease	2.2782	9.07474e-17
L8N14_18000	ankyrin repeat domain-containing protein	2.27487	2.00845e-42
L8N14_18250	Fe-S cluster assembly scaffold IscU	2.27226	6.3456e-34
L8N14_10300	zinc ribbon domain-containing protein	2.27167	1.25893e-28
L8N14_16955	Obg family GTPase CgtA	2.27137	6.30629e-17
L8N14_04240	helix-turn-helix domain-containing protein	2.26811	1.36174e-32
L8N14_23560	DNA-directed RNA polymerase subunit omega	2.26772	3.87933e-20
L8N14_11850	UbiD family decarboxylase	2.26537	9.33467e-24
L8N14_00155	NADH:ubiquinone reductase (Na(+)-transporting)	2.26525	1.0952e-21
L8N14_15045	TerC family protein	2.26491	5.28422e-53
L8N14_11185	flagellar type III secretion system protein	2.26321	8.23657e-09
L8N14_05560	23S rRNA pseudouridine(955/2504/2580) synthase	2.26142	5.42189e-26
L8N14_09060	branched-chain amino acid ABC transporter	2.26035	0.000690033
L8N14_10230	MurR/RpiR family transcriptional regulator	2.25791	2.06838e-25
L8N14_06965	phage terminase large subunit	2.25621	2.14497e-24
L8N14_08575	energy transducer TonB	2.25516	0.000106837
L8N14_20520	molybdopterin guanine dinucleotide-containing	2.24954	1.54564e-71
L8N14_21935	adenine-specific DNA-methyltransferase	2.24447	1.28039e-37
L8N14_06940	hypothetical protein	2.24126	3.27353e-05
L8N14_19185	cell division protein FtsB	2.23893	6.84848e-32
L8N14_01560	phage tail tape measure protein	2.23696	9.95802e-36
L8N14_15660	glutathione S-transferase	2.23186	6.32041e-52
L8N14_04005	imidazole glycerol phosphate synthase subunit	2.23039	2.50602e-41
L8N14_02235	nicotinamide riboside transporter PnuC	2.23027	3.47622e-24
L8N14_02065	DUF969 domain-containing protein	2.22829	1.67185e-19
L8N14_17705	glutaredoxin-like protein NrdH	2.22702	7.81415e-17
L8N14_05950	universal stress protein	2.22596	6.84338e-38
L8N14_19535	long-chain fatty acid--CoA ligase	2.22501	2.44696e-44
L8N14_04015	histidinol-phosphate transaminase	2.22345	1.08213e-35
L8N14_01420	hypothetical protein	2.22203	7.31602e-10
L8N14_06075	peptide chain release factor N(5)-glutamine	2.22103	4.28451e-45
L8N14_07210	NlpC/P60 family protein	2.2198	2.99867e-17
L8N14_03710	GTP cyclohydrolase I FolE	2.21898	7.06344e-76
L8N14_01185	copper-exporting P-type ATPase CopA	2.21817	5.44244e-29
L8N14_06980	DUF2213 domain-containing protein	2.21711	1.65787e-31
L8N14_01170	D-alanyl-D-alanine	2.21607	3.73793e-13
L8N14_07775	LysR substrate-binding domain-containing	2.21293	1.18081e-38
L8N14_15245	lipid asymmetry maintenance protein MlaB	2.21198	2.35916e-47
L8N14_03970	hypothetical protein	2.21195	2.69781e-61
L8N14_08330	LysR family transcriptional regulator	2.211	5.9884e-24
L8N14_14340	ABC transporter permease	2.21024	7.30915e-64
L8N14_01320	UDP-2,3-diacylglucosamine diphosphatase	2.20982	2.63754e-24
L8N14_09495	GTP cyclohydrolase FolE2	2.20727	2.04773e-51
L8N14_03400	GNAT family N-acetyltransferase	2.20707	1.38686e-17
L8N14_02125	succinate--CoA ligase subunit alpha	2.207	4.66682e-54
L8N14_23475	hypothetical protein	2.20537	5.91173e-16
L8N14_13040	o-succinylbenzoate--CoA ligase	2.20311	2.84199e-15
L8N14_15515	rod shape-determining protein MreB	2.20228	5.15575e-07
L8N14_03775	sugar ABC transporter substrate-binding protein	2.20136	1.06317e-21
L8N14_07530	hypothetical protein	2.20124	1.61553e-63
L8N14_20010	alanine:cation symporter family protein	2.19994	3.72887e-16
L8N14_02345	molybdate ABC transporter substrate-binding	2.19879	4.90387e-23
L8N14_24420	elongation factor Tu	2.19639	8.67924e-67
L8N14_17185	GTPase HflX	2.19396	5.21468e-75
L8N14_11345	type VI secretion system tube protein Hcp	2.18947	2.62381e-06
L8N14_01380	host cell division inhibitor Icd-like protein	2.1876	1.02651e-06
L8N14_19820	threonine synthase	2.1843	1.69242e-81
L8N14_00160	NADH:ubiquinone reductase (Na(+)-transporting)	2.1829	2.05515e-21
L8N14_13705	cytochrome b	2.18061	2.55446e-09
L8N14_10670	PLP-dependent aminotransferase family protein	2.17891	0.000255155
L8N14_15215	AFG1 family ATPase	2.17833	1.59263e-32
L8N14_20000	16S rRNA (guanine(1207)-N(2))-methyltransferase	2.1772	8.16098e-53
L8N14_16580	LPS export ABC transporter permease LptF	2.17704	1.35127e-29
L8N14_20410	tRNA-Met	2.17372	2.06997e-18
L8N14_02755	alpha/beta fold hydrolase	2.17286	2.06559e-39
L8N14_09745	outer membrane protein OmpW	2.17188	1.08134e-45
L8N14_13935	phosphocarrier protein Hpr	2.17178	6.36076e-30
L8N14_02100	succinate dehydrogenase flavoprotein subunit	2.17172	1.80256e-69
L8N14_09700	hypothetical protein	2.16797	7.60193e-42
L8N14_24215	FMN-binding protein MioC	2.16725	9.29854e-29
L8N14_21005	6S RNA	2.16637	2.09898e-49
L8N14_00405	cytochrome b561	2.16508	8.74378e-15
L8N14_03805	outer membrane assembly protein AsmA	2.1649	3.60969e-61
L8N14_10125	fatty acid metabolism transcriptional regulator	2.16487	3.64424e-70
L8N14_19215	sulfate adenylyltransferase subunit CysN	2.16343	4.60743e-12
L8N14_04485	YbjN domain-containing protein	2.16252	1.98237e-21
L8N14_01615	hypothetical protein	2.1619	2.02865e-29
L8N14_07720	beta-lactamase family protein	2.15951	1.5179e-20
L8N14_23580	sodium/glutamate symporter	2.15902	1.92963e-52
L8N14_19625	RNA polymerase-associated protein RapA	2.15581	8.58397e-07
L8N14_23875	PLP-dependent aminotransferase family protein	2.15286	2.02929e-21
L8N14_19600	ilvB operon leader peptide IvbL	2.14936	1.75274e-37
L8N14_11165	type II toxin-antitoxin system RelE/ParE family	2.14917	5.00222e-21
L8N14_18295	bifunctional tRNA	2.14704	2.06889e-59
L8N14_09855	cardiolipin synthase	2.14658	6.4603e-63
L8N14_01475	hypothetical protein	2.14648	4.8731e-06
L8N14_17035	translocation/assembly module TamB	2.14594	1.85669e-63
L8N14_01910	HAD-IIA family hydrolase	2.1451	4.76337e-47
L8N14_16040	AlpA family transcriptional regulator	2.14114	6.49148e-05
L8N14_01430	single-stranded DNA-binding protein	2.14061	0.000654807
L8N14_00805	bifunctional	2.13661	3.72514e-27
L8N14_20840	DUF2165 domain-containing protein	2.13325	1.10596e-05
L8N14_00400	hypothetical protein	2.1307	3.80328e-14
L8N14_06770	gluconate 2-dehydrogenase subunit 3 family	2.12594	2.11931e-51
L8N14_15250	phospholipid-binding protein MlaC	2.12528	6.11739e-21
L8N14_04660	thioredoxin-disulfide reductase	2.12506	4.89233e-69
L8N14_17215	bifunctional ADP-dependent NAD(P)H-hydrate	2.124	8.68653e-54
L8N14_14250	Fe(3+)-hydroxamate ABC transporter permease	2.12215	7.29728e-06
L8N14_09010	elongation factor G	2.12071	3.11229e-40
L8N14_24590	50S ribosomal protein L16	2.11887	5.0839e-59
L8N14_03525	EAL domain-containing protein	2.11857	1.49813e-08
L8N14_14520	DUF2884 domain-containing protein	2.11824	2.60067e-19
L8N14_02160	Tol-Pal system protein TolQ	2.11672	8.63634e-36
L8N14_10955	D-cysteine desulfhydrase	2.11241	2.1667e-32
L8N14_09765	septation protein A	2.11083	2.10664e-39
L8N14_15145	YraN family protein	2.11061	5.81349e-16
L8N14_20835	tRNA-modifying protein YgfZ	2.11007	3.3275e-14
L8N14_14730	transglycosylase SLT domain-containing protein	2.10861	2.38973e-15
L8N14_19875	murein transglycosylase	2.10319	2.97628e-25
L8N14_23345	ADP-glyceromanno-heptose 6-epimerase	2.09975	9.25758e-37
L8N14_01040	metal ABC transporter permease	2.09913	7.13914e-50
L8N14_01785	DNA polymerase III subunit delta	2.09779	2.28206e-24
L8N14_10050	hypothetical protein	2.0968	6.2805e-35
L8N14_17575	tRNA/rRNA methyltransferase	2.09444	9.36016e-20
L8N14_01580	phage GP46 family protein	2.09404	6.87936e-06
L8N14_13335	tRNA pseudouridine(38-40) synthase TruA	2.09053	9.14228e-52
L8N14_09650	aconitate hydratase AcnA	2.08591	1.34651e-23
L8N14_22420	16S rRNA (guanine(966)-N(2))-methyltransferase	2.08362	6.00029e-37
L8N14_15190	hypothetical protein	2.08164	7.04064e-75
L8N14_17590	efflux transporter outer membrane subunit	2.08075	4.59954e-35
L8N14_13385	tripartite tricarboxylate transporter permease	2.0805	2.58448e-18
L8N14_19400	dephospho-CoA kinase	2.0774	1.54501e-13
L8N14_15710	MmcQ/YjbR family DNA-binding protein	2.07703	3.91095e-20
L8N14_19030	DedA family protein	2.07573	1.84506e-43
L8N14_23050	SAVED domain-containing protein	2.07503	4.77992e-15
L8N14_24580	30S ribosomal protein S17	2.07425	5.35746e-39
L8N14_10295	aspartate--tRNA ligase	2.07366	6.65364e-30
L8N14_19780	molecular chaperone DnaJ	2.07044	1.04963e-32
L8N14_04885	sulfonate ABC transporter substrate-binding	2.06548	7.52439e-07
L8N14_10190	Slp family lipoprotein	2.06477	1.89375e-25
L8N14_24585	50S ribosomal protein L29	2.06426	1.90215e-60
L8N14_00810	6,7-dimethyl-8-ribityllumazine synthase	2.06242	8.34725e-32
L8N14_08155	AraC family transcriptional regulator	2.06207	3.3701e-24
L8N14_22290	tyrosine-protein phosphatase	2.06159	3.16216e-40
L8N14_09810	NAD(P)-dependent alcohol dehydrogenase	2.05841	1.65077e-31
L8N14_13675	poly-beta-1,6-N-acetyl-D-glucosamine	2.05698	4.12093e-39
L8N14_22240	porphobilinogen synthase	2.04977	5.98017e-33
L8N14_02085	citrate synthase	2.04876	4.15958e-59
L8N14_16920	ATP-dependent zinc metalloprotease FtsH	2.04583	1.72407e-47
L8N14_02395	biotin synthase BioB	2.0441	1.08523e-39
L8N14_02115	2-oxoglutarate dehydrogenase complex	2.04269	9.27674e-57
L8N14_19065	carbon storage regulator CsrA	2.03907	0.000833952
L8N14_20130	proline--tRNA ligase	2.03812	1.25875e-50
L8N14_01470	hypothetical protein	2.03747	3.88982e-06
L8N14_20120	Rcs stress response system protein RcsF	2.0368	1.49681e-35
L8N14_14795	antibiotic biosynthesis monooxygenase	2.0356	3.69738e-56
L8N14_18445	hypothetical protein	2.03557	8.90541e-21
L8N14_04020	histidinol dehydrogenase	2.03139	2.30416e-53
L8N14_19410	DNA gyrase inhibitor YacG	2.02883	1.75933e-49
L8N14_20800	site-specific tyrosine recombinase XerD	2.02826	2.11638e-42
L8N14_13320	bifunctional tetrahydrofolate	2.02412	4.05006e-50
L8N14_22565	DUF484 domain-containing protein	2.02055	2.50705e-44
L8N14_18495	hydroxyethylthiazole kinase	2.01988	7.65161e-13
L8N14_23975	putative transporter	2.01642	0.000354705
L8N14_22720	peptidylprolyl isomerase	2.01578	3.73812e-58
L8N14_23325	murein hydrolase activator EnvC	2.01353	2.90093e-18
L8N14_19000	30S ribosomal protein S16	2.01251	3.48802e-21
L8N14_00905	lipoprotein	2.01132	1.30416e-42
L8N14_04200	deoxyribose-phosphate aldolase	2.00774	4.70368e-35
L8N14_24170	F0F1 ATP synthase subunit gamma	2.00522	7.13705e-46
L8N14_07640	electron transport complex subunit RsxB	2.00412	8.8105e-27
L8N14_03800	dCTP deaminase	1.99699	3.8496e-45
L8N14_02355	molybdenum ABC transporter ATP-binding protein	1.99543	3.39318e-17
L8N14_01115	recombination mediator RecR	1.99465	6.05808e-39
L8N14_20660	ABC transporter ATP-binding protein/permease	1.99379	9.00794e-07
L8N14_03495	choline transporter	1.99004	3.97558e-24
L8N14_13720	DUF1479 domain-containing protein	1.9871	6.49321e-41
L8N14_17190	RNA chaperone Hfq	1.98542	1.82218e-40
L8N14_20400	murein transglycosylase A	1.98469	1.5425e-25
L8N14_06400	hypothetical protein	1.98422	1.05939e-18
L8N14_19760	bifunctional riboflavin kinase/FAD synthetase	1.98353	5.59223e-37
L8N14_06915	DUF4222 domain-containing protein	1.9831	2.55616e-30
L8N14_06175	spermidine/putrescine ABC transporter	1.98188	1.06843e-11
L8N14_04470	GrxA family glutaredoxin	1.97998	3.47144e-22
L8N14_00140	Na(+)-translocating NADH-quinone reductase	1.9763	7.28956e-40
L8N14_12615	fused PTS fructose transporter subunit IIA/HPr	1.97515	2.20736e-33
L8N14_24760	tRNA-Tyr	1.97438	3.52189e-05
L8N14_12895	hypothetical protein	1.9743	2.40286e-14
L8N14_06040	aminoacyl-tRNA hydrolase	1.97364	1.16976e-18
L8N14_03300	flavin reductase family protein	1.97175	3.76865e-15
L8N14_22430	DUF2500 domain-containing protein	1.97153	3.7357e-41
L8N14_16550	pentose kinase	1.97133	0.00380538
L8N14_09890	ABC transporter substrate-binding protein	1.97002	4.05658e-49
L8N14_13355	DMT family transporter	1.9649	2.24656e-47
L8N14_15020	NADPH-dependent 2,4-dienoyl-CoA reductase	1.96352	7.88707e-29
L8N14_21780	4-alpha-glucanotransferase	1.96276	1.91581e-18
L8N14_22425	DUF1145 family protein	1.96196	1.47326e-36
L8N14_02545	HD domain-containing protein	1.95953	8.85551e-11
L8N14_22295	uridine phosphorylase	1.95722	2.10988e-33
L8N14_06750	manganese/iron ABC transporter ATP-binding	1.95678	5.78275e-15
L8N14_20535	LysR family transcriptional regulator	1.95348	1.26174e-30
L8N14_22625	tRNA-Arg	1.95319	0.00115756
L8N14_07580	3'-kinase	1.95138	1.60689e-16
L8N14_09625	Arc family DNA-binding protein	1.95119	2.72404e-13
L8N14_04950	bifunctional 3-hydroxydecanoyl-ACP	1.95068	1.20678e-27
L8N14_07110	hypothetical protein	1.94584	1.35546e-32
L8N14_08565	MAPEG family protein	1.94511	3.29267e-19
L8N14_10210	multidrug/spermidine efflux SMR transporter	1.94263	2.37416e-37
L8N14_22435	lysoplasmalogenase	1.94056	7.51254e-17
L8N14_12685	cyclic di-GMP phosphodiesterase	1.93917	1.12228e-13
L8N14_22260	Sec-independent protein translocase subunit	1.9382	1.59995e-12
L8N14_22750	cellulose biosynthesis cyclic di-GMP-binding	1.93758	6.38398e-39
L8N14_01780	nicotinate-nucleotide adenylyltransferase	1.93733	1.49028e-15
L8N14_06955	hypothetical protein	1.93538	0.00540813
L8N14_20375	transcriptional regulator GcvA	1.93518	3.42859e-11
L8N14_17000	peroxide/acid stress response protein YhcN	1.9308	5.67453e-53
L8N14_06405	RNA chaperone/antiterminator CspA	1.93012	1.29898e-13
L8N14_22960	transposase	1.92962	5.17428e-10
L8N14_24220	transcriptional regulator AsnC	1.92962	1.22165e-19
L8N14_04890	NADPH-dependent FMN reductase	1.92631	7.12713e-05
L8N14_19610	acetolactate synthase small subunit	1.92572	3.6698e-10
L8N14_14605	cytosine permease	1.92569	8.15856e-25
L8N14_13350	helix-turn-helix transcriptional regulator	1.9229	2.53532e-33
L8N14_19390	protein transport protein HofC	1.92118	2.04931e-38
L8N14_16950	two-component system sensor histidine kinase	1.91765	3.76452e-33
L8N14_07140	phenylalanine--tRNA ligase subunit alpha	1.91593	3.29711e-47
L8N14_01480	hypothetical protein	1.91433	7.60268e-34
L8N14_23470	tyrosine-type recombinase/integrase	1.91288	2.95225e-13
L8N14_12625	NapC/NirT family cytochrome c	1.91227	1.23018e-19
L8N14_03960	class I SAM-dependent methyltransferase	1.91048	1.02694e-22
L8N14_13345	4-phosphoerythronate dehydrogenase PdxB	1.90709	1.71913e-24
L8N14_00395	hypothetical protein	1.90654	6.16976e-11
L8N14_12905	phage holin family protein	1.90291	4.61266e-05
L8N14_07135	pheST operon leader peptide PheM	1.90282	6.2466e-52
L8N14_19160	protein-L-isoaspartate(D-aspartate)	1.90135	8.96965e-51
L8N14_01605	type II toxin-antitoxin system HicB family	1.89851	2.54947e-13
L8N14_22820	glycosyl transferase family 1	1.89106	1.1672e-50
L8N14_17645	sensor histidine kinase	1.88761	3.58099e-08
L8N14_20815	two-component system sensor histidine kinase	1.88748	1.06264e-21
L8N14_23605	virulence factor BrkB family protein	1.88662	7.62229e-43
L8N14_06755	metal ABC transporter substrate-binding protein	1.88627	1.09932e-13
L8N14_22280	DNA recombination protein RmuC	1.8843	3.0146e-40
L8N14_14515	DUF29 domain-containing protein	1.88121	2.67931e-16
L8N14_20380	YgdI/YgdR family lipoprotein	1.87829	3.11356e-32
L8N14_03275	DNA-binding protein YbiB	1.874	1.62203e-20
L8N14_19835	thr operon leader peptide	1.87219	1.68581e-50
L8N14_18980	ogr/Delta-like zinc finger family protein	1.87208	4.30592e-21
L8N14_17330	membrane protein FxsA	1.8695	5.18251e-55
L8N14_21950	tryptophan--tRNA ligase	1.86546	7.55008e-36
L8N14_01120	molecular chaperone HtpG	1.8614	5.7972e-42
L8N14_11895	ABC transporter ATP-binding protein	1.86019	8.23088e-30
L8N14_22235	transcription/translation regulatory transformer	1.85906	2.19362e-40
L8N14_16520	BREX-1 system phosphatase PglZ type A	1.85901	1.55857e-51
L8N14_14025	TonB-dependent receptor	1.85314	1.81725e-15
L8N14_09275	hypothetical protein	1.85224	6.61787e-09
L8N14_20260	phosphatidate cytidylyltransferase	1.84993	1.18287e-48
L8N14_09795	DMT family transporter	1.84905	1.1567e-29
L8N14_12690	extracellular solute-binding protein	1.84691	2.91655e-43
L8N14_11585	protein DsrB	1.84551	4.05464e-21
L8N14_09490	carbonate dehydratase	1.84107	6.14588e-13
L8N14_08865	molybdopterin-dependent oxidoreductase	1.84053	4.692e-16
L8N14_13995	DUF2919 domain-containing protein	1.839	2.63944e-26
L8N14_05285	tRNA-Cys	1.83614	1.72674e-12
L8N14_09285	two-component system response regulator RstA	1.83272	2.20047e-35
L8N14_15220	DUF1043 family protein	1.83241	1.70205e-47
L8N14_15915	ABC transporter ATP-binding protein	1.8324	4.5249e-22
L8N14_01425	DUF927 domain-containing protein	1.83206	3.28424e-20
L8N14_10235	pyruvate kinase	1.83141	1.29193e-55
L8N14_05360	MacB family efflux pump subunit	1.83017	2.86433e-15
L8N14_11250	zinc-binding dehydrogenase	1.82983	1.67219e-27
L8N14_04905	YcbX family protein	1.8277	1.01176e-34
L8N14_06900	helix-turn-helix domain-containing protein	1.82718	1.1886e-34
L8N14_15520	RNase E specificity factor CsrD	1.82693	4.77815e-22
L8N14_23555	guanylate kinase	1.82358	6.43701e-07
L8N14_07385	cyclopropane fatty acyl phospholipid synthase	1.82025	2.00824e-23
L8N14_06655	protease HtpX	1.81938	7.28819e-50
L8N14_09500	peptide ABC transporter substrate-binding	1.81807	1.66829e-43
L8N14_16095	L-fucose:H+ symporter permease	1.81756	1.11147e-10
L8N14_19360	glutamate-1-semialdehyde 2,1-aminomutase	1.81192	4.92539e-07
L8N14_10320	carboxy-S-adenosyl-L-methionine synthase CmoA	1.81189	3.84776e-24
L8N14_10405	hypothetical protein	1.81162	1.62845e-23
L8N14_11600	hypothetical protein	1.81117	1.85095e-11
L8N14_20215	DNA polymerase III subunit alpha	1.81081	8.57257e-10
L8N14_09690	23S rRNA pseudouridine(2605) synthase RluB	1.80984	1.00516e-15
L8N14_08610	nuclear transport factor 2 family protein	1.80879	2.65822e-15
L8N14_12620	NUDIX domain-containing protein	1.79598	1.46393e-14
L8N14_20330	alpha-2-macroglobulin	1.78893	3.92149e-13
L8N14_14990	glutathione transferase	1.78825	9.81848e-06
L8N14_14625	phospholipase C, phosphocholine-specific	1.78811	9.93841e-25
L8N14_05415	glucans biosynthesis glucosyltransferase MdoH	1.78796	1.21499e-40
L8N14_07055	hypothetical protein	1.78684	4.81566e-12
L8N14_01350	tRNA-Arg	1.78678	0.00533812
L8N14_23590	AsmA family protein	1.78556	4.81296e-26
L8N14_16910	phosphoglucosamine mutase	1.78149	6.75061e-07
L8N14_22110	YheV family putative metal-binding protein	1.78046	1.46916e-31
L8N14_23405	lipid IV(A) 3-deoxy-D-manno-octulosonic acid	1.78006	6.33669e-26
L8N14_10290	dihydroneopterin triphosphate diphosphatase	1.7798	4.52481e-35
L8N14_20310	DUF3461 family protein	1.7797	5.24715e-31
L8N14_24575	50S ribosomal protein L14	1.7793	1.12176e-40
L8N14_06225	ADP-ribosylglycohydrolase family protein	1.77565	8.49663e-31
L8N14_14610	helix-turn-helix transcriptional regulator	1.77476	8.08904e-20
L8N14_13565	heme exporter protein CcmD	1.77418	1.09228e-20
L8N14_14960	tRNA-Ile	1.77416	1.61455e-12
L8N14_16500	DUF1819 family protein	1.77273	2.1977e-14
L8N14_05840	non-heme ferritin	1.77247	8.86776e-06
L8N14_22320	hypothetical protein	1.76969	0.00127604
L8N14_16465	6-phospho-beta-glucosidase	1.76926	2.02294e-22
L8N14_01970	esterase	1.76752	6.66172e-22
L8N14_13510	phosphohistidine phosphatase SixA	1.76454	4.82864e-24
L8N14_23055	winged helix-turn-helix domain-containing	1.76175	0.000177407
L8N14_05850	copper homeostasis membrane protein CopD	1.75779	7.33926e-25
L8N14_02055	biotin-dependent carboxyltransferase family	1.75695	1.78747e-17
L8N14_06310	hypothetical protein	1.75585	1.82665e-15
L8N14_10305	hydrolase	1.75579	8.03698e-54
L8N14_19350	iron-sulfur cluster insertion protein ErpA	1.75567	5.48657e-36
L8N14_07520	tyrosine--tRNA ligase	1.75445	5.62669e-07
L8N14_05565	Maf-like protein	1.75187	8.44643e-08
L8N14_22055	YheU family protein	1.75173	4.05392e-39
L8N14_03840	tyrosine-protein kinase Wzc	1.74999	1.25881e-45
L8N14_18490	TetR/AcrR family transcriptional regulator	1.74551	9.03254e-10
L8N14_23340	glycine C-acetyltransferase	1.74396	4.69928e-32
L8N14_23450	nucleoid occlusion factor SlmA	1.73833	6.1024e-19
L8N14_20315	flavodoxin	1.73815	2.05304e-41
L8N14_04525	arginine ABC transporter permease ArtM	1.73678	4.86573e-24
L8N14_12575	GGDEF domain-containing protein	1.73419	7.95843e-10
L8N14_15900	ShlB/FhaC/HecB family hemolysin	1.73332	7.09226e-44
L8N14_00195	xanthine phosphoribosyltransferase	1.73314	2.63554e-22
L8N14_07635	electron transport complex subunit RsxC	1.7314	1.70844e-18
L8N14_21990	6-phospho-beta-glucosidase	1.73109	1.52603e-21
L8N14_07660	bile acid:sodium symporter	1.73059	2.75871e-12
L8N14_14415	c-type cytochrome	1.73039	1.0552e-32
L8N14_17595	transcriptional repressor MprA	1.7286	3.28726e-21
L8N14_05895	hypothetical protein	1.72775	4.97916e-10
L8N14_02255	3-deoxy-7-phosphoheptulonate synthase AroG	1.72583	7.1802e-36
L8N14_21425	HIT family protein	1.72452	9.52402e-36
L8N14_21735	glucose-1-phosphate adenylyltransferase	1.72431	5.8592e-54
L8N14_16880	translation initiation factor IF-2	1.72391	2.76739e-23
L8N14_00760	peroxiredoxin C	1.72389	5.72579e-60
L8N14_05570	23S rRNA accumulation protein YceD	1.72319	2.11112e-41
L8N14_20265	(2E,6E)-farnesyl-diphosphate-specific	1.72299	2.41298e-41
L8N14_05015	23S rRNA (cytosine(1962)-C(5))-methyltransferase	1.72271	2.65722e-31
L8N14_18160	gamma-aminobutyraldehyde dehydrogenase	1.72047	4.86431e-38
L8N14_19880	YfiR family protein	1.71912	1.76137e-15
L8N14_20250	outer membrane protein assembly factor BamA	1.7191	8.94682e-34
L8N14_09595	formate C-acetyltransferase/glycerol dehydratase	1.71726	5.06123e-10
L8N14_07515	pyridoxamine 5'-phosphate oxidase	1.71684	9.27682e-23
L8N14_18970	phage holin family protein	1.71634	2.97299e-34
L8N14_06885	hypothetical protein	1.71534	0.00859186
L8N14_23645	Der GTPase-activating protein YihI	1.71346	9.06948e-30
L8N14_01535	hypothetical protein	1.7116	1.19894e-05
L8N14_21010	5-formyltetrahydrofolate cyclo-ligase	1.70756	1.89586e-31
L8N14_15040	glutamine amidotransferase	1.70727	1.58377e-14
L8N14_02105	succinate dehydrogenase iron-sulfur subunit	1.70675	1.86036e-47
L8N14_20495	TerC family protein	1.70546	1.39859e-35
L8N14_23390	glycosyltransferase family 4 protein	1.70439	2.91318e-27
L8N14_18800	hypothetical protein	1.70366	4.87294e-07
L8N14_00815	transcription antitermination factor NusB	1.70179	7.33412e-10
L8N14_08970	protein MgtS	1.70039	6.88678e-18
L8N14_01735	lipoyl synthase	1.69951	7.51818e-36
L8N14_10105	D-amino acid dehydrogenase	1.69942	4.98249e-15
L8N14_14030	S9 family peptidase	1.69878	3.37207e-05
L8N14_08785	DUF1493 family protein	1.69851	7.20147e-19
L8N14_15150	DnaA initiator-associating protein DiaA	1.69824	7.05393e-33
L8N14_17760	MbeD/MobD like protein	1.69799	6.03793e-06
L8N14_01600	tail fiber assembly protein	1.69489	3.34866e-10
L8N14_05440	helix-turn-helix transcriptional regulator	1.69451	7.76993e-09
L8N14_00190	beta-Ala-His dipeptidase	1.69445	1.21583e-36
L8N14_05525	N-methyl-L-tryptophan oxidase	1.69028	1.28715e-14
L8N14_24795	retropepsin-like domain-containing protein	1.68951	8.68174e-14
L8N14_07435	alkene reductase	1.68575	8.44893e-27
L8N14_05785	phosphatase	1.68545	3.98613e-23
L8N14_00800	transcriptional regulator NrdR	1.67948	2.88902e-17
L8N14_19650	4-hydroxythreonine-4-phosphate dehydrogenase	1.67911	4.13664e-24
L8N14_15130	RNase P RNA component class A	1.67846	2.07773e-24
L8N14_23640	oxygen-independent coproporphyrinogen III	1.67453	4.7733e-24
L8N14_05795	DUF533 domain-containing protein	1.67429	1.83418e-18
L8N14_24340	HesA/MoeB/ThiF family protein	1.67301	1.21749e-24
L8N14_22670	dTDP-glucose 4,6-dehydratase	1.67198	1.73904e-40
L8N14_09600	DeoR/GlpR family DNA-binding transcription	1.67173	2.46427e-12
L8N14_22540	magnesium/cobalt transporter CorA	1.6703	1.64764e-26
L8N14_15645	Na+/H+ antiporter	1.66973	0.000643383
L8N14_17895	toprim domain-containing protein	1.66912	8.56167e-20
L8N14_07690	pyridoxal phosphate-dependent aminotransferase	1.66697	0.000446142
L8N14_05255	GlpM family protein	1.66516	3.71832e-05
L8N14_09370	DUF333 domain-containing protein	1.66335	3.55739e-27
L8N14_15330	helix-turn-helix domain-containing protein	1.66004	2.63999e-05
L8N14_23410	glycosyltransferase family 2 protein	1.65722	1.49429e-21
L8N14_19885	diguanylate cyclase	1.65644	2.39639e-18
L8N14_12990	ribonucleoside-diphosphate reductase subunit	1.65539	8.32786e-46
L8N14_01555	phage tail assembly protein	1.65228	2.48984e-16
L8N14_10675	cytochrome ubiquinol oxidase subunit I	1.65176	8.40851e-09
L8N14_04980	YccS family putative transporter	1.65109	4.88816e-19
L8N14_18385	IS3 family transposase	1.65058	3.881e-30
L8N14_10505	transcription antiterminator/RNA stability	1.64956	2.99588e-07
L8N14_17245	small ribosomal subunit biogenesis GTPase RsgA	1.64918	4.81384e-21
L8N14_12535	glutamine synthetase family protein	1.64782	7.50792e-30
L8N14_04670	DNA translocase FtsK 4TM domain-containing	1.64192	1.69776e-38
L8N14_13820	tRNA-Val	1.64078	1.06271e-38
L8N14_14360	multicopper oxidase CueO	1.63864	1.55663e-28
L8N14_07525	DUF4214 domain-containing protein	1.6377	8.7412e-16
L8N14_17600	L-valine transporter subunit YgaH	1.63626	1.29494e-18
L8N14_13005	Hok/Gef family protein	1.63562	4.16744e-22
L8N14_01835	apolipoprotein N-acyltransferase	1.63359	4.56062e-29
L8N14_03160	drug/metabolite exporter YedA	1.63293	7.14963e-10
L8N14_16310	TonB-dependent receptor	1.63183	6.149e-11
L8N14_17025	inorganic diphosphatase	1.6309	1.95892e-33
L8N14_14640	LysR family transcriptional regulator	1.62907	2.75161e-20
L8N14_23575	ATP-dependent DNA helicase RecG	1.62754	4.4878e-24
L8N14_21225	HTH-type transcriptional regulator HdfR	1.62493	4.12636e-07
L8N14_11555	hypothetical protein	1.62222	5.18393e-14
L8N14_04645	leucyl/phenylalanyl-tRNA--protein transferase	1.61761	3.52167e-11
L8N14_05495	YceI family protein	1.61692	3.52137e-19
L8N14_14475	Holliday junction resolvase RuvX	1.61687	4.76706e-31
L8N14_18840	GNAT family N-acetyltransferase	1.61606	1.47799e-36
L8N14_19775	Na+/H+ antiporter NhaA	1.61219	2.02945e-23
L8N14_23400	glycosyltransferase family 9 protein	1.61115	3.69446e-20
L8N14_10400	lipoprotein	1.61056	1.1693e-20
L8N14_16890	ribosome maturation factor RimP	1.61036	1.10094e-45
L8N14_19265	urocanate hydratase	1.60522	2.00193e-09
L8N14_01760	peptidoglycan glycosyltransferase MrdB	1.60428	8.43797e-13
L8N14_09305	acid resistance repetitive basic protein Asr	1.59903	1.48458e-28
L8N14_14505	XTP/dITP diphosphatase	1.59884	3.60723e-17
L8N14_01915	ROK family protein	1.59821	1.87151e-31
L8N14_05410	glucans biosynthesis protein MdoG	1.59616	2.17313e-33
L8N14_02685	iron ABC transporter permease	1.59524	9.19426e-29
L8N14_14310	two-component system sensor histidine kinase	1.5929	1.92862e-41
L8N14_14535	tRNA (guanosine(46)-N7)-methyltransferase TrmB	1.59174	3.52819e-12
L8N14_01450	hypothetical protein	1.5896	1.40213e-20
L8N14_14290	RNA polymerase-binding protein DksA	1.58901	5.71076e-07
L8N14_02110	2-oxoglutarate dehydrogenase E1 component	1.58723	1.92681e-35
L8N14_06060	lipoprotein insertase outer membrane protein	1.58405	1.26914e-37
L8N14_24070	hypothetical protein	1.58296	3.36533e-12
L8N14_04820	chromosome partition protein MukB	1.5806	8.35517e-34
L8N14_06095	C4-dicarboxylic acid transporter DauA	1.579	7.4856e-34
L8N14_10245	lauroyl-Kdo(2)-lipid IV(A) myristoyltransferase	1.57674	5.69744e-37
L8N14_15655	VOC family protein	1.57661	3.72547e-25
L8N14_17020	methyl-accepting chemotaxis protein	1.57625	1.18016e-27
L8N14_18165	ABC transporter substrate-binding protein	1.57621	1.8371e-19
L8N14_04025	ATP phosphoribosyltransferase	1.57585	9.87955e-28
L8N14_06085	invasion regulator SirB1	1.57458	3.08088e-06
L8N14_14985	HPP family protein	1.574	2.02325e-08
L8N14_01180	TraB/GumN family protein	1.57321	5.35211e-12
L8N14_06080	SirB2 family protein	1.57304	4.76593e-09
L8N14_00390	hypothetical protein	1.57264	6.72413e-06
L8N14_24540	30S ribosomal protein S5	1.57261	7.01552e-30
L8N14_13670	DUF805 domain-containing protein	1.57172	1.45828e-06
L8N14_23060	glutamate racemase	1.57131	3.96123e-07
L8N14_19840	tRNA/rRNA methyltransferase	1.57045	6.94202e-26
L8N14_05790	molecular chaperone	1.56889	1.65864e-26
L8N14_13000	class I ribonucleotide reductase maintenance	1.5679	1.82563e-34
L8N14_13195	SLC13 family permease	1.5677	4.06031e-25
L8N14_23155	met regulon transcriptional regulator MetJ	1.56643	1.15871e-19
L8N14_22155	sulfurtransferase complex subunit TusC	1.5629	5.3329e-30
L8N14_01595	hypothetical protein	1.5619	9.43614e-22
L8N14_07440	TetR/AcrR family transcriptional regulator	1.56161	3.57203e-16
L8N14_02165	colicin uptake protein TolR	1.56124	8.22056e-10
L8N14_13760	multidrug/biocide efflux PACE transporter	1.56042	3.14421e-09
L8N14_02725	methionine aminotransferase	1.56028	0.000188135
L8N14_00130	class II glutamine amidotransferase	1.55995	7.9116e-28
L8N14_18245	cysteine desulfurase	1.55929	2.94482e-27
L8N14_10260	zinc ABC transporter ATP-binding protein ZnuC	1.55628	2.51462e-31
L8N14_12580	amino acid permease	1.55408	5.18425e-17
L8N14_03955	ABC transporter ATP-binding protein	1.54996	1.85526e-05
L8N14_02155	tol-pal system-associated acyl-CoA thioesterase	1.54892	6.64377e-20
L8N14_13765	LysR family transcriptional regulator	1.54768	2.89625e-07
L8N14_13315	cell division protein DedD	1.54675	6.43479e-30
L8N14_07455	LysR substrate-binding domain-containing	1.54162	7.20817e-18
L8N14_12060	LysR family transcriptional regulator	1.54004	5.39465e-36
L8N14_04680	replication-associated recombination protein A	1.5383	3.07055e-23
L8N14_00045	hydroxyacylglutathione hydrolase	1.53691	7.9083e-21
L8N14_06315	GNAT family N-acetyltransferase	1.53369	0.000254691
L8N14_09055	LysR substrate-binding domain-containing	1.53307	4.75103e-08
L8N14_00900	muropeptide MFS transporter AmpG	1.53283	5.83071e-22
L8N14_00850	tRNA 4-thiouridine(8) synthase ThiI	1.53194	2.31057e-25
L8N14_12855	C40 family peptidase	1.52712	0.0021753
L8N14_16525	protease Lon-related BREX system protein BrxL	1.52712	5.6824e-27
L8N14_10175	cell division topological specificity factor	1.5232	2.7996e-31
L8N14_14810	esterase YqiA	1.52305	9.08746e-08
L8N14_14560	tRNA-Phe	1.51836	2.92562e-12
L8N14_01035	ABC transporter ATP-binding protein	1.51618	2.76804e-21
L8N14_21770	HTH-type transcriptional regulator MalT	1.51541	1.46669e-24
L8N14_06665	MFS transporter	1.5128	1.21236e-08
L8N14_09880	oligopeptide ABC transporter permease OppB	1.51241	1.04685e-19
L8N14_14965	helix-turn-helix transcriptional regulator	1.51054	6.76905e-18
L8N14_23965	alpha-amylase	1.51039	2.61184e-27
L8N14_02180	peptidoglycan-associated lipoprotein Pal	1.50836	3.70987e-42
L8N14_02370	kinase inhibitor	1.50823	9.15108e-13
L8N14_12880	phage tail protein	1.50726	3.46104e-13
L8N14_20850	HD domain-containing protein	1.50515	1.14082e-27
L8N14_09640	phosphatidylglycerophosphatase B	1.50454	3.8959e-16
L8N14_09985	DNA topoisomerase III	1.50434	0.00432801
L8N14_10950	cystine ABC transporter substrate-binding	1.50305	5.7049e-18
L8N14_10270	Holliday junction branch migration DNA helicase	1.49929	7.24578e-22
L8N14_02840	CsgG/HfaB family protein	1.49587	3.91785e-17
L8N14_07225	YdiU family protein	1.49488	1.01819e-09
L8N14_15510	rod shape-determining protein MreC	1.4929	7.42172e-10
L8N14_20445	exodeoxyribonuclease V subunit gamma	1.49287	1.12723e-16
L8N14_06270	NUDIX hydrolase	1.49123	3.44232e-20
L8N14_22130	pyridoxal phosphate-dependent aminotransferase	1.49081	5.52782e-26
L8N14_10145	YcgN family cysteine cluster protein	1.48569	3.18262e-17
L8N14_17315	DUF4156 domain-containing protein	1.48229	1.90093e-23
L8N14_23760	amidohydrolase family protein	1.48034	3.46978e-06
L8N14_22535	EamA family transporter RarD	1.47908	1.41716e-30
L8N14_19050	tRNA-Arg	1.47892	1.58339e-16
L8N14_12835	hypothetical protein	1.47535	4.81664e-11
L8N14_05985	fimbrial biogenesis outer membrane usher	1.47109	6.66394e-05
L8N14_04110	PLP-dependent aspartate aminotransferase family	1.46949	1.04288e-32
L8N14_11800	TonB-dependent receptor	1.46675	1.88829e-07
L8N14_22475	anaerobic glycerol-3-phosphate dehydrogenase	1.4665	1.54769e-09
L8N14_01705	multidrug effflux MFS transporter	1.46351	1.7698e-08
L8N14_21775	maltodextrin phosphorylase	1.46348	6.15431e-10
L8N14_22485	anaerobic glycerol-3-phosphate dehydrogenase	1.46269	4.71655e-25
L8N14_20490	DNA mismatch repair endonuclease MutH	1.45856	1.66421e-22
L8N14_10095	multidrug effflux MFS transporter	1.45767	3.64449e-11
L8N14_10315	MAPEG family protein	1.45707	7.52173e-11
L8N14_03950	ABC transporter permease	1.45304	4.08519e-06
L8N14_13445	peptidase T	1.44902	3.36168e-12
L8N14_24120	ABC transporter substrate-binding protein	1.4452	2.79355e-10
L8N14_09775	TonB system transport protein TonB	1.44333	3.50154e-12
L8N14_11350	type VI secretion system amidase effector	1.4432	2.81732e-11
L8N14_18135	two-component system QseEF-associated	1.44165	3.78671e-12
L8N14_00435	Exc2 family lipoprotein	1.44067	8.32573e-06
L8N14_20935	SDR family oxidoreductase	1.43634	1.63922e-16
L8N14_03795	uridine kinase	1.4361	1.55778e-15
L8N14_12660	fructuronate reductase	1.43584	1.87052e-15
L8N14_23430	50S ribosomal protein L28	1.43539	0.000614396
L8N14_08980	ABC transporter substrate-binding protein	1.43423	6.05404e-09
L8N14_16445	GTPase	1.43232	8.85105e-05
L8N14_14385	bifunctional aconitate hydratase	1.43105	1.94868e-15
L8N14_02170	cell envelope integrity protein TolA	1.43087	1.06311e-21
L8N14_22065	LysE family translocator	1.42877	3.06873e-21
L8N14_10020	glycoside hydrolase family 18 protein	1.42696	5.21949e-19
L8N14_00455	leucine efflux protein LeuE	1.42618	2.97389e-13
L8N14_08655	NAD(P)-dependent oxidoreductase	1.42569	4.93951e-09
L8N14_17240	oligoribonuclease	1.42243	2.55413e-07
L8N14_18335	AEC family transporter	1.42219	1.66159e-17
L8N14_23065	TonB-dependent vitamin B12 receptor BtuB	1.42188	1.39296e-07
L8N14_05590	ACP S-malonyltransferase	1.42131	3.03632e-32
L8N14_18155	LysR substrate-binding domain-containing	1.41896	8.81394e-19
L8N14_04965	porin OmpA	1.41774	1.00387e-35
L8N14_15740	replicative DNA helicase	1.41752	1.04436e-22
L8N14_24030	chromosomal replication initiator protein DnaA	1.41729	1.25173e-29
L8N14_09925	UTP--glucose-1-phosphate uridylyltransferase	1.41727	8.24552e-24
L8N14_15120	LysR family transcriptional regulator	1.41598	2.52282e-06
L8N14_02050	5-oxoprolinase subunit PxpB	1.4159	3.9422e-10
L8N14_14280	RNA 2',3'-cyclic phosphodiesterase	1.41558	3.74442e-25
L8N14_22630	amino acid permease	1.41408	0.000770488
L8N14_16870	tRNA pseudouridine(55) synthase TruB	1.41237	1.28626e-32
L8N14_01090	primosomal replication protein	1.41114	7.39908e-09
L8N14_23385	putative lipopolysaccharide heptosyltransferase	1.4093	2.14427e-10
L8N14_04880	FMNH2-dependent alkanesulfonate monooxygenase	1.40844	0.000115835
L8N14_15285	LPS export ABC transporter periplasmic protein	1.40653	6.48534e-20
L8N14_09930	two-component system response regulator RssB	1.40546	1.25683e-22
L8N14_07810	osmoprotectant ABC transporter permease OsmW	1.40278	2.91897e-08
L8N14_17880	hypothetical protein	1.39884	7.86232e-10
L8N14_21160	BCCT family transporter	1.39884	3.13983e-16
L8N14_04855	nicotinate phosphoribosyltransferase	1.39827	2.38967e-22
L8N14_18285	enhanced serine sensitivity protein SseB	1.39482	6.08533e-05
L8N14_17620	glycine betaine/L-proline ABC transporter	1.39294	2.39907e-07
L8N14_02855	diaminopimelate epimerase	1.39115	6.78307e-09
L8N14_17220	tRNA epoxyqueuosine(34) reductase QueG	1.39064	1.15287e-11
L8N14_18280	aminopeptidase PepB	1.39057	1.44841e-22
L8N14_04800	envelope biogenesis factor ElyC	1.39008	9.34876e-08
L8N14_16530	hypothetical protein	1.38972	7.07606e-21
L8N14_05575	50S ribosomal protein L32	1.38881	9.006e-19
L8N14_21150	LysR substrate-binding domain-containing	1.3867	5.83861e-30
L8N14_21395	LysE family translocator	1.38632	9.53284e-19
L8N14_09065	ABC transporter ATP-binding protein	1.38498	2.7034e-06
L8N14_18390	HigA family addiction module antitoxin	1.3846	1.32007e-20
L8N14_16515	BREX-1 system adenine-specific	1.38213	2.88067e-09
L8N14_20370	DUF423 domain-containing protein	1.38195	2.40814e-28
L8N14_10550	PhoP/PhoQ regulator MgrB	1.38144	0.00595334
L8N14_13480	elongation factor P hydroxylase	1.37971	2.45143e-14
L8N14_14330	aspartate 1-decarboxylase	1.37969	1.46995e-16
L8N14_22515	threonine export protein RhtC	1.37936	4.62137e-11
L8N14_22150	sulfurtransferase complex subunit TusD	1.37543	0.000217999
L8N14_21550	DMT family transporter	1.37342	3.14643e-17
L8N14_21810	Fe(2+) transporter permease subunit FeoB	1.37166	1.33869e-08
L8N14_12840	C40 family peptidase	1.36913	1.79299e-07
L8N14_23690	5S ribosomal RNA	1.36794	3.99352e-08
L8N14_16600	GNAT family N-acetyltransferase	1.36454	1.36552e-09
L8N14_20205	lysine decarboxylase LdcC	1.36376	1.22114e-09
L8N14_15755	tRNA dihydrouridine(20/20a) synthase DusA	1.36214	8.0864e-21
L8N14_10390	glutaredoxin 2	1.35526	8.33937e-09
L8N14_07125	50S ribosomal protein L35	1.34788	7.74279e-27
L8N14_02410	dethiobiotin synthase	1.3467	7.92544e-10
L8N14_16055	LysR substrate-binding domain-containing	1.3459	4.19172e-10
L8N14_10365	Gfo/Idh/MocA family oxidoreductase	1.34468	1.46547e-23
L8N14_19915	multifunctional transcriptional	1.3445	3.58095e-05
L8N14_22060	hydrolase	1.34395	1.28287e-07
L8N14_04665	leucine-responsive transcriptional regulator	1.34378	1.15402e-25
L8N14_02910	NAD(P)-dependent oxidoreductase	1.3426	3.83812e-11
L8N14_24245	D-ribose pyranase	1.34139	1.41592e-08
L8N14_07575	RidA family protein	1.34033	2.4786e-06
L8N14_20995	YecA family protein	1.3382	9.27341e-15
L8N14_12945	VOC family protein	1.33798	7.82495e-05
L8N14_02680	ABC transporter substrate-binding protein	1.33793	1.49904e-20
L8N14_14690	tol-pal system-associated acyl-CoA thioesterase	1.33689	4.52619e-14
L8N14_06210	cupin domain-containing protein	1.33208	2.16528e-10
L8N14_10250	murein DD-endopeptidase MepM	1.33147	3.98134e-05
L8N14_03150	LysR family transcriptional regulator	1.33085	0.000562792
L8N14_20180	cadaverine/lysine antiporter	1.33037	2.6106e-12
L8N14_20255	sigma E protease regulator RseP	1.33028	1.29542e-19
L8N14_07175	UDP-4-amino-4-deoxy-L-arabinose	1.32881	1.34573e-20
L8N14_24400	50S ribosomal protein L1	1.32824	9.87692e-22
L8N14_23105	type II toxin-antitoxin system HicB family	1.32778	1.07285e-11
L8N14_22675	UDP-N-acetyl-D-mannosamine dehydrogenase	1.32684	7.5887e-14
L8N14_19205	DUF3561 family protein	1.32427	1.97322e-13
L8N14_16975	octaprenyl diphosphate synthase	1.32337	5.39422e-16
L8N14_17710	carboxymuconolactone decarboxylase family	1.32217	0.00478538
L8N14_19870	trp operon repressor	1.32215	5.98869e-18
L8N14_17005	peroxide/acid stress response protein YhcN	1.31993	9.30174e-22
L8N14_18715	spermidine N1-acetyltransferase	1.31626	4.93355e-07
L8N14_01765	peptidoglycan DD-transpeptidase MrdA	1.3131	1.22258e-14
L8N14_15610	lipid A hydroxylase LpxO	1.31067	7.64687e-11
L8N14_03885	glycosyltransferase family 4 protein	1.3049	8.36712e-05
L8N14_23890	mannitol-1-phosphate 5-dehydrogenase	1.3039	9.21384e-08
L8N14_22265	ubiquinone biosynthesis regulatory protein	1.30274	6.7637e-14
L8N14_07850	GNAT family N-acetyltransferase	1.29889	0.00111391
L8N14_23375	glycosyltransferase family 9 protein	1.29885	5.59588e-12
L8N14_00880	cytochrome o ubiquinol oxidase subunit IV	1.29829	4.28419e-19
L8N14_23455	orotate phosphoribosyltransferase	1.29809	3.76709e-17
L8N14_00305	hypothetical protein	1.29712	0.00112836
L8N14_00225	tyrosine-type recombinase/integrase	1.29582	5.9959e-10
L8N14_00980	multidrug efflux ABC transporter	1.29234	1.39971e-11
L8N14_16895	tRNA-Met	1.28838	7.03116e-27
L8N14_09335	YdbL family protein	1.28836	1.91522e-21
L8N14_12830	tail assembly protein	1.28672	4.03324e-06
L8N14_20845	hemolysin III family protein	1.28651	1.10191e-11
L8N14_14805	DNA topoisomerase IV subunit B	1.27925	1.71669e-10
L8N14_13725	sensor histidine kinase	1.27788	0.000114769
L8N14_14550	membrane-bound lytic murein transglycosylase	1.27402	8.75693e-18
L8N14_00200	esterase FrsA	1.27196	1.86221e-15
L8N14_06675	ABC transporter permease	1.27167	1.56974e-12
L8N14_22700	thioredoxin TrxA	1.27054	2.12855e-18
L8N14_07155	DUF2502 domain-containing protein	1.26996	2.19585e-17
L8N14_04565	NAD(P)-dependent oxidoreductase	1.26691	2.3029e-11
L8N14_22440	protease inhibitor Inh/omp19 family protein	1.26182	0.000646086
L8N14_02615	D-alanyl-D-alanine endopeptidase	1.25987	1.4565e-13
L8N14_16980	putative DNA-binding transcriptional regulator	1.25771	2.23662e-18
L8N14_18665	DNA-3-methyladenine glycosylase 2	1.25502	1.03518e-07
L8N14_04790	3-deoxy-manno-octulosonate cytidylyltransferase	1.25295	6.75166e-13
L8N14_13325	acetyl-CoA carboxylase, carboxyltransferase	1.25069	4.96053e-18
L8N14_15325	type II toxin-antitoxin system HigB family	1.24668	7.59523e-23
L8N14_20830	FAD assembly factor SdhE	1.24633	1.27675e-05
L8N14_07235	iron ABC transporter permease	1.24564	1.10103e-14
L8N14_09875	oligopeptide ABC transporter permease OppC	1.24447	3.03315e-13
L8N14_06605	molecular chaperone	1.2428	3.88001e-07
L8N14_09895	YchE family NAAT transporter	1.24208	1.49275e-20
L8N14_07285	AI-2E family transporter YdiK	1.24115	5.31099e-25
L8N14_16595	valine--tRNA ligase	1.23996	3.77347e-27
L8N14_02090	succinate dehydrogenase cytochrome b556 subunit	1.23831	6.07659e-22
L8N14_18710	hypothetical protein	1.23822	3.68968e-08
L8N14_00055	ribonuclease HI	1.23721	0.00104253
L8N14_03965	glycosyltransferase	1.23595	7.27779e-07
L8N14_07735	hypothetical protein	1.23354	3.60759e-23
L8N14_08545	efflux RND transporter permease subunit	1.23354	5.04934e-09
L8N14_10940	L-cystine ABC transporter ATP-binding protein	1.23311	2.30923e-17
L8N14_18025	anti-sigma-E factor RseA	1.23303	4.77264e-09
L8N14_01755	endolytic peptidoglycan transglycosylase RlpA	1.23229	6.53217e-23
L8N14_01740	lipoyl(octanoyl) transferase LipB	1.23013	5.25675e-18
L8N14_22685	ECA polysaccharide chain length modulation	1.2294	2.94315e-18
L8N14_08635	carboxymuconolactone decarboxylase family	1.22794	5.65694e-05
L8N14_14930	tRNA	1.22694	0.00079704
L8N14_17195	tRNA (adenosine(37)-N6)-dimethylallyltransferase	1.22627	7.01681e-15
L8N14_01715	fluoride efflux transporter CrcB	1.22615	4.41813e-05
L8N14_04675	outer membrane lipoprotein chaperone LolA	1.22526	8.37203e-16
L8N14_03285	carbonic anhydrase	1.22357	7.07736e-18
L8N14_04650	cysteine/glutathione ABC transporter ATP-binding	1.22289	2.0332e-10
L8N14_02095	succinate dehydrogenase membrane anchor subunit	1.2215	6.83268e-06
L8N14_16610	tRNA isopentenyl-2-thiomethyl-A-37 hydroxylase	1.22045	1.20663e-14
L8N14_10945	cystine ABC transporter permease	1.21868	2.20754e-13
L8N14_12080	isochorismate synthase MenF	1.21718	0.000846325
L8N14_23935	LacI family DNA-binding transcriptional	1.21382	3.44527e-11
L8N14_07555	HD domain-containing protein	1.21347	3.16903e-20
L8N14_22605	protoheme IX biogenesis protein HemY	1.21151	3.54678e-18
L8N14_17135	DUF1471 domain-containing protein	1.21131	1.79147e-08
L8N14_21240	MFS transporter	1.20813	2.58941e-23
L8N14_05890	hypothetical protein	1.20503	0.00242982
L8N14_05810	carbon-nitrogen hydrolase family protein	1.20374	7.36414e-11
L8N14_17825	DUF6404 family protein	1.20362	0.0001974
L8N14_18930	23S rRNA pseudouridine(1911/1915/1917) synthase	1.19564	1.43029e-08
L8N14_06105	GGDEF domain-containing protein	1.1955	4.02664e-05
L8N14_18340	zinc ribbon domain-containing protein	1.19475	3.65488e-16
L8N14_16650	beta-N-acetylhexosaminidase	1.19338	7.9038e-23
L8N14_04530	arginine ABC transporter permease ArtQ	1.18845	1.03391e-17
L8N14_20730	sorbitol dehydrogenase family protein	1.18845	8.6275e-14
L8N14_03945	dTDP-4-dehydrorhamnose reductase	1.18579	2.45658e-07
L8N14_02360	pyridoxal phosphatase	1.1856	6.27537e-11
L8N14_01290	multifunctional acyl-CoA thioesterase I/protease	1.18352	1.27652e-10
L8N14_04810	chromosome partition protein MukF	1.17887	1.18094e-18
L8N14_02305	molybdate ABC transporter ATP-binding protein	1.17579	7.9804e-23
L8N14_16510	BREX system P-loop protein BrxC	1.17511	1.80678e-14
L8N14_04805	tRNA uridine 5-oxyacetic acid(34)	1.17414	1.55966e-09
L8N14_07180	undecaprenyl-phosphate	1.17353	6.24734e-09
L8N14_04230	tyrosine-type recombinase/integrase	1.17342	4.76621e-07
L8N14_23370	glycosyltransferase	1.17225	2.74213e-08
L8N14_14510	radical SAM family heme chaperone HemW	1.17145	2.05051e-06
L8N14_19475	UDP-N-acetylmuramoyl-L-alanine--D-glutamate	1.17061	4.52816e-21
L8N14_17605	AzlC family ABC transporter permease	1.16968	7.00172e-10
L8N14_11460	colicin-like pore-forming protein	1.16681	7.88778e-05
L8N14_12745	LPS biosynthesis-modulating metalloenzyme YejM	1.16613	1.47403e-17
L8N14_13200	sugar phosphatase	1.16558	5.51941e-13
L8N14_15395	hypothetical protein	1.16394	4.42893e-14
L8N14_08675	sorbosone dehydrogenase family protein	1.16373	6.95278e-05
L8N14_15275	arabinose-5-phosphate isomerase KdsD	1.16336	7.92709e-16
L8N14_01435	hypothetical protein	1.15595	2.02905e-05
L8N14_10285	YebC/PmpR family DNA-binding transcriptional	1.1558	1.40274e-09
L8N14_00835	1-deoxy-D-xylulose-5-phosphate synthase	1.15468	9.84932e-21
L8N14_17995	DUF2974 domain-containing protein	1.15414	5.38436e-16
L8N14_07630	helix-turn-helix domain-containing protein	1.15334	4.86662e-05
L8N14_19855	MDR efflux pump AcrAB transcriptional activator	1.15267	7.17255e-11
L8N14_21905	hypothetical protein	1.15184	1.66048e-23
L8N14_13460	hypothetical protein	1.14941	2.74808e-05
L8N14_10555	YobH family protein	1.1487	6.45398e-05
L8N14_10280	crossover junction endodeoxyribonuclease RuvC	1.14853	8.52123e-12
L8N14_12870	phage tail tape measure protein	1.14794	2.14231e-05
L8N14_16640	2-iminobutanoate/2-iminopropanoate deaminase	1.14745	1.06919e-08
L8N14_11255	pyroglutamyl-peptidase I	1.13986	5.16851e-12
L8N14_04740	30S ribosomal protein S1	1.13707	5.41623e-17
L8N14_23180	ATP-dependent protease subunit HslV	1.13416	5.36772e-16
L8N14_14315	response regulator	1.13363	1.47437e-07
L8N14_11355	type VI secretion system amidase immunity	1.13124	5.97084e-06
L8N14_16090	MFS transporter	1.12971	6.91906e-11
L8N14_13280	histidine ABC transporter ATP-binding protein	1.12953	1.20501e-09
L8N14_16280	aspartate aminotransferase family protein	1.12874	9.8216e-12
L8N14_01000	acyl-CoA thioesterase II	1.12868	4.28783e-09
L8N14_13570	heme ABC transporter permease	1.12704	0.00573608
L8N14_21630	sugar porter family MFS transporter	1.12323	3.9147e-09
L8N14_05900	two-component system response regulator DcuR	1.12084	0.000293601
L8N14_13865	acetolactate synthase AlsS	1.11934	5.44335e-05
L8N14_04870	aliphatic sulfonates ABC transporter ATP-binding	1.11756	0.00921779
L8N14_24780	bifunctional biotin--[acetyl-CoA-carboxylase]	1.11722	0.00154833
L8N14_20365	23S rRNA (cytidine(2498)-2'-O)-methyltransferase	1.11379	3.47163e-11
L8N14_23485	toxin-antitoxin system HicB family antitoxin	1.11221	2.65215e-07
L8N14_11970	flavodoxin family protein	1.10979	2.15861e-08
L8N14_23275	envelope stress sensor histidine kinase CpxA	1.10591	1.05525e-09
L8N14_19505	16S rRNA (cytosine(1402)-N(4))-methyltransferase	1.10448	7.35843e-21
L8N14_00170	FAD:protein FMN transferase	1.10336	1.80165e-10
L8N14_16885	transcription termination factor NusA	1.10006	5.73742e-10
L8N14_21825	transcription elongation factor GreB	1.09895	3.28031e-08
L8N14_06275	lysozyme inhibitor LprI family protein	1.09628	0.00461203
L8N14_09885	oligopeptide ABC transporter substrate-binding	1.09608	8.33576e-16
L8N14_03090	LysR substrate-binding domain-containing	1.09606	9.0267e-13
L8N14_20355	nucleotide 5'-monophosphate nucleosidase PpnN	1.09602	2.81191e-10
L8N14_04535	arginine ABC transporter substrate-binding	1.09514	4.32809e-19
L8N14_17320	chaperonin GroEL	1.09436	1.20064e-11
L8N14_21625	TIM barrel protein	1.09338	0.00703907
L8N14_09760	SulP family inorganic anion transporter	1.0909	1.0062e-10
L8N14_17450	isochorismatase	1.09006	0.00208276
L8N14_00125	D-sedoheptulose 7-phosphate isomerase	1.08971	1.44731e-14
L8N14_16710	phosphonate C-P lyase system protein PhnG	1.08528	4.31643e-08
L8N14_14455	deoxyribonuclease I	1.08484	4.9984e-18
L8N14_07665	AAA family ATPase	1.08102	1.16969e-09
L8N14_18925	polyphenol oxidase	1.0806	6.92536e-10
L8N14_24535	50S ribosomal protein L30	1.07662	7.51938e-13
L8N14_00675	pyrimidine/purine nucleoside phosphorylase	1.07485	3.74826e-05
L8N14_01375	hypothetical protein	1.07436	5.68646e-11
L8N14_18450	autotransporter domain-containing protein	1.07413	3.0784e-09
L8N14_20005	aldo/keto reductase	1.073	5.1105e-05
L8N14_13455	FAD:protein FMN transferase ApbE	1.07172	1.03114e-13
L8N14_14325	pantoate--beta-alanine ligase	1.07155	0.00108135
L8N14_16305	MotA/TolQ/ExbB proton channel family protein	1.06609	0.000383038
L8N14_18330	ribosome biogenesis GTPase Der	1.06424	1.46744e-17
L8N14_19645	peptidylprolyl isomerase SurA	1.06211	0.000135629
L8N14_14145	M48 family metallopeptidase	1.06183	0.00252567
L8N14_14745	cytosine permease	1.06106	1.34183e-12
L8N14_20225	lipid-A-disaccharide synthase	1.06047	3.30956e-17
L8N14_03220	ATP-dependent DNA helicase DinG	1.06002	2.15162e-05
L8N14_01980	phosphoglucomutase	1.05988	1.27303e-18
L8N14_03630	hypothetical protein	1.05694	3.36984e-07
L8N14_08295	dihydrofolate reductase family protein	1.05687	2.14088e-07
L8N14_17805	class I SAM-dependent methyltransferase	1.05666	0.000484632
L8N14_02070	DUF979 domain-containing protein	1.05596	3.79895e-09
L8N14_03320	TetR/AcrR family transcriptional regulator	1.05575	0.00833908
L8N14_14645	M20 family metallo-hydrolase	1.05451	2.81244e-06
L8N14_21450	ABC transporter permease	1.05389	8.24793e-07
L8N14_22305	5-methyltetrahydropteroyltriglutamate--	1.05313	1.40238e-08
L8N14_04995	methylglyoxal synthase	1.05189	3.42979e-09
L8N14_06550	phosphoenolpyruvate carboxykinase (ATP)	1.05134	0.00198191
L8N14_22680	UDP-N-acetylglucosamine 2-epimerase	1.04921	1.84479e-06
L8N14_03745	outer membrane permeability protein SanA	1.04821	1.14752e-06
L8N14_11560	CoA transferase	1.04658	1.31874e-05
L8N14_22040	cAMP-activated global transcriptional regulator	1.04559	1.55556e-05
L8N14_12755	RtT sRNA	1.04437	4.96333e-12
L8N14_03650	DUF924 domain-containing protein	1.04412	5.66303e-05
L8N14_24010	sugar-phosphatase	1.03941	9.34312e-12
L8N14_00870	MFS transporter	1.03677	6.60288e-06
L8N14_21840	two-component system response regulator OmpR	1.03565	2.05496e-05
L8N14_24395	50S ribosomal protein L10	1.03275	1.66271e-12
L8N14_17335	aspartate ammonia-lyase	1.03133	8.73337e-12
L8N14_15225	serine endoprotease DegQ	1.02956	7.37468e-11
L8N14_02430	uridine diphosphate-N-acetylglucosamine-binding	1.02932	4.62461e-09
L8N14_07855	TonB-dependent siderophore receptor	1.02859	3.06823e-12
L8N14_21635	CoA-acylating methylmalonate-semialdehyde	1.02857	1.48197e-09
L8N14_04610	VirK/YbjX family protein	1.0264	4.2801e-06
L8N14_04655	cysteine/glutathione ABC transporter	1.02445	3.74818e-07
L8N14_08770	Glu/Leu/Phe/Val dehydrogenase	1.02293	0.000127151
L8N14_02390	adenosylmethionine--8-amino-7-oxononanoate	1.02223	1.95865e-12
L8N14_24035	50S ribosomal protein L34	1.02085	2.27554e-10
L8N14_20280	UMP kinase	1.01981	5.32941e-06
L8N14_03035	3-mercaptopyruvate sulfurtransferase	1.01796	2.32809e-12
L8N14_12970	transcriptional regulator RcsB	1.01747	2.99888e-10
L8N14_14945	RNA polymerase sigma factor RpoD	1.01719	1.55897e-11
L8N14_23790	LysR family transcriptional regulator	1.0138	0.000613715
L8N14_20530	diaminopimelate decarboxylase	1.01301	5.507e-12
L8N14_22530	thioesterase family protein	1.01259	9.10337e-05
L8N14_14660	aminoimidazole riboside kinase	1.01229	0.00226973
L8N14_09950	tRNA-Tyr	1.00991	5.6129e-07
L8N14_24115	amino acid ABC transporter permease	1.00848	0.000228581
L8N14_14775	1-acylglycerol-3-phosphate O-acyltransferase	1.00701	0.000696656
L8N14_06790	ABC transporter substrate-binding protein	1.00669	2.24992e-08
L8N14_18020	RNA polymerase sigma factor RpoE	1.00553	6.11971e-12
L8N14_15010	PLP-dependent aminotransferase family protein	1.00546	6.66343e-06
L8N14_14785	DNA topoisomerase IV subunit A	1.00538	2.05074e-12
L8N14_15705	maltose O-acetyltransferase	1.00479	1.07939e-17
L8N14_10310	DUF72 domain-containing protein	1.00305	4.61227e-08
L8N14_24050	membrane protein insertase YidC	1.00017	2.39845e-13
L8N14_15035	Gfo/Idh/MocA family oxidoreductase	0.999197	5.02964e-12
L8N14_23940	sugar phosphate isomerase/epimerase	0.997333	3.01968e-05
L8N14_04815	chromosome partition protein MukE	0.996142	1.10936e-10
L8N14_23785	LysE family translocator	0.994101	5.75576e-05
L8N14_10255	zinc ABC transporter substrate-binding protein	0.993153	3.42465e-07
L8N14_02060	5-oxoprolinase subunit PxpA	0.990833	1.93242e-06
L8N14_07420	Grx4 family monothiol glutaredoxin	0.989991	1.11497e-18
L8N14_21865	Hsp33 family molecular chaperone HslO	0.986943	0.000396768
L8N14_20855	DUF4214 domain-containing protein	0.985719	0.00239385
L8N14_22210	fatty acid oxidation complex subunit alpha FadB	0.985126	0.00699845
L8N14_23085	Si-specific NAD(P)(+) transhydrogenase	0.985035	6.53937e-08
L8N14_10925	FTR1 family protein	0.984803	2.53848e-05
L8N14_19705	carbamoyl-phosphate synthase large subunit	0.984701	4.32241e-07
L8N14_12590	hypothetical protein	0.984529	2.50145e-14
L8N14_19595	thiamine ABC transporter ATP-binding protein	0.983213	1.22423e-06
L8N14_13310	colicin V production protein	0.983089	7.07449e-09
L8N14_20055	type 1 fimbrial protein	0.982035	5.90726e-08
L8N14_24020	DNA replication/repair protein RecF	0.980436	0.00108452
L8N14_10515	MBL fold metallo-hydrolase	0.978099	9.15418e-09
L8N14_06650	carboxy terminal-processing peptidase	0.977693	1.02641e-10
L8N14_04235	hypothetical protein	0.974052	7.87401e-05
L8N14_06645	RNA chaperone ProQ	0.973889	1.43972e-05
L8N14_14940	DNA primase	0.973726	6.25097e-07
L8N14_23420	bifunctional DNA-formamidopyrimidine	0.973308	1.74837e-10
L8N14_22610	tRNA-Pro	0.972889	1.44304e-05
L8N14_12860	phage minor tail protein L	0.971135	7.31977e-06
L8N14_19480	phospho-N-acetylmuramoyl-pentapeptide-	0.968947	3.03425e-11
L8N14_05275	CDP-diacylglycerol--glycerol-3-phosphate	0.968401	1.21383e-08
L8N14_08905	VIT family protein	0.968185	5.05742e-10
L8N14_14365	YacC family pilotin-like protein	0.968134	1.61091e-11
L8N14_21270	threonine ammonia-lyase, biosynthetic	0.968029	5.1606e-07
L8N14_07605	dipeptide/tripeptide permease DtpA	0.967736	0.000125273
L8N14_17265	fumarate reductase (quinol) flavoprotein	0.965874	6.24313e-11
L8N14_12260	MFS transporter	0.964951	1.00128e-07
L8N14_03555	malate dehydrogenase (quinone)	0.963213	0.00697431
L8N14_14465	glutathione synthase	0.962277	0.000717887
L8N14_04570	SDR family oxidoreductase	0.961149	9.6061e-05
L8N14_14460	16S rRNA (uracil(1498)-N(3))-methyltransferase	0.958212	1.08418e-06
L8N14_14470	YqgE/AlgH family protein	0.957257	4.48705e-09
L8N14_18805	AI-2E family transporter	0.957085	0.00108907
L8N14_19470	cell division protein FtsW	0.956577	1.82534e-11
L8N14_19020	S-ribosylhomocysteine lyase	0.954701	3.95026e-15
L8N14_17445	YncE family protein	0.954488	2.98292e-12
L8N14_24480	alternative ribosome-rescue factor A	0.953615	7.3152e-10
L8N14_23235	DUF805 domain-containing protein	0.950923	0.00147022
L8N14_02715	D-alanine--D-alanine ligase	0.949465	3.72611e-11
L8N14_14725	2,5-didehydrogluconate reductase DkgA	0.948251	1.25718e-06
L8N14_20865	allose kinase	0.947171	3.82195e-08
L8N14_11015	hypothetical protein	0.94562	0.00284741
L8N14_16875	30S ribosome-binding factor RbfA	0.94561	2.72721e-15
L8N14_01645	glycosyltransferase family 39 protein	0.945185	4.00719e-11
L8N14_13755	aspartate/glutamate racemase family protein	0.94494	3.6214e-08
L8N14_22085	taurine ABC transporter permease TauC	0.944311	9.97869e-07
L8N14_01775	ribosome silencing factor	0.944274	1.04506e-06
L8N14_14500	DUF167 family protein YggU	0.943802	3.07794e-08
L8N14_02600	DJ-1/PfpI family protein	0.942718	0.00994815
L8N14_12985	bifunctional 2-polyprenyl-6-hydroxyphenol	0.939546	1.63293e-08
L8N14_03665	glutathione ABC transporter substrate-binding	0.938148	5.36304e-13
L8N14_16140	4-hydroxyphenylacetate 3-monooxygenase,	0.937125	2.62823e-06
L8N14_07185	bifunctional UDP-4-amino-4-deoxy-L-arabinose	0.935852	5.61582e-09
L8N14_20460	prepilin peptidase-dependent protein	0.934578	9.67083e-11
L8N14_02945	right-handed parallel beta-helix	0.934438	1.70849e-13
L8N14_21140	phosphoglycerate kinase	0.934115	1.28872e-17
L8N14_02185	cell division protein CpoB	0.933575	2.93749e-11
L8N14_21405	DinB family protein	0.932646	0.00165922
L8N14_12515	hypothetical protein	0.929778	5.20966e-06
L8N14_09035	alpha/beta hydrolase	0.929137	3.90963e-14
L8N14_13120	NADH-quinone oxidoreductase subunit M	0.9231	0.000848145
L8N14_18080	YfhL family 4Fe-4S dicluster ferredoxin	0.920788	0.000367827
L8N14_09780	epoxyqueuosine reductase QueH	0.920313	2.0232e-05
L8N14_23350	ADP-heptose--LPS heptosyltransferase RfaF	0.92006	1.16419e-10
L8N14_17755	DUF1198 domain-containing protein	0.917002	0.00580784
L8N14_18595	AbrB/MazE/SpoVT family DNA-binding	0.91616	2.40434e-09
L8N14_00820	thiamine-phosphate kinase	0.915767	6.27709e-07
L8N14_17970	DNA repair protein RecN	0.914868	0.000204149
L8N14_09870	ABC transporter ATP-binding protein	0.913881	2.10433e-06
L8N14_07220	EAL domain-containing protein	0.910535	1.09082e-10
L8N14_21115	methionine synthase	0.910132	0.00279218
L8N14_22215	acetyl-CoA C-acyltransferase FadA	0.910086	1.5999e-13
L8N14_18975	lysozyme	0.909153	5.47729e-09
L8N14_03385	outer membrane protein OmpX	0.907946	2.07683e-12
L8N14_21570	fimbrial protein	0.903299	0.00119033
L8N14_19540	transcriptional regulator LeuO	0.903065	0.00118333
L8N14_05860	hypothetical protein	0.89995	1.0536e-06
L8N14_19530	acetolactate synthase 3 large subunit	0.899633	0.00173233
L8N14_06745	iron/manganese ABC transporter permease subunit	0.899354	1.97022e-05
L8N14_12680	bifunctional murein DD-endopeptidase/murein	0.899246	7.49905e-08
L8N14_19545	2-isopropylmalate synthase	0.898467	1.20898e-07
L8N14_14825	ADP-ribose diphosphatase	0.896751	1.37367e-10
L8N14_19455	D-alanine--D-alanine ligase	0.894008	6.57921e-11
L8N14_15270	calcium/sodium antiporter	0.893809	8.06835e-08
L8N14_15115	glutathione S-transferase family protein	0.893701	3.63604e-12
L8N14_05585	ketoacyl-ACP synthase III	0.892805	6.64778e-13
L8N14_07740	class II fumarate hydratase	0.892547	6.79859e-07
L8N14_01620	AAA family ATPase	0.89145	8.05108e-12
L8N14_19025	glutamate--cysteine ligase	0.889466	8.23435e-07
L8N14_18950	bifunctional chorismate mutase/prephenate	0.889458	5.30468e-15
L8N14_23380	polysaccharide deacetylase family protein	0.887779	4.59e-05
L8N14_09850	YciY family protein	0.887305	0.00170465
L8N14_21400	PhzF family phenazine biosynthesis protein	0.886824	0.000413332
L8N14_24410	transcription termination/antitermination	0.88662	3.62815e-09
L8N14_07115	threonine--tRNA ligase	0.885976	1.58616e-08
L8N14_12820	tail fiber domain-containing protein	0.885963	0.00500991
L8N14_02760	CDP-diacylglycerol diphosphatase	0.885495	3.33017e-06
L8N14_05405	glucans biosynthesis protein MdoC	0.884099	3.04911e-05
L8N14_20570	PTS system mannose/fructose/sorbose family	0.883034	1.11983e-05
L8N14_19660	Co2+/Mg2+ efflux protein ApaG	0.880106	8.26294e-11
L8N14_20485	RNA pyrophosphohydrolase	0.879755	1.46134e-10
L8N14_07305	Fe-S cluster assembly scaffold SufA	0.87964	2.08699e-06
L8N14_09170	ornithine lipid synthase OlsF	0.878764	2.75152e-07
L8N14_13185	pyridoxal phosphate-dependent aminotransferase	0.878312	1.61434e-07
L8N14_18215	stationary phase inducible protein CsiE	0.875213	0.000276754
L8N14_10930	sodium/proline symporter PutP	0.873477	7.39044e-06
L8N14_05540	DNA damage-inducible protein I	0.86983	5.73847e-05
L8N14_22905	DUF962 domain-containing protein	0.868292	1.71476e-08
L8N14_07170	vitamin B12 ABC transporter ATP-binding protein	0.86572	0.000234853
L8N14_18275	Fe-S cluster assembly protein IscX	0.865218	0.000369687
L8N14_12750	tRNA-Pro	0.864872	2.54499e-05
L8N14_20510	lysophospholipid transporter LplT	0.860095	3.34586e-05
L8N14_16985	helix-turn-helix domain-containing protein	0.859561	1.56357e-11
L8N14_05270	excinuclease ABC subunit UvrC	0.857247	2.12667e-08
L8N14_21515	SRPBCC family protein	0.856403	6.52184e-05
L8N14_12790	tetrathionate reductase subunit TtrC	0.85611	0.00172607
L8N14_18260	co-chaperone HscB	0.856013	8.05993e-13
L8N14_09570	MFS transporter	0.854667	6.88394e-11
L8N14_03815	TerC family protein	0.850533	3.38537e-06
L8N14_24040	ribonuclease P protein component	0.846925	1.28037e-11
L8N14_10835	YchO/YchP family invasin	0.844928	0.000943269
L8N14_19490	UDP-N-acetylmuramoyl-L-alanyl-D-glutamate--2,	0.843763	8.694e-10
L8N14_08540	efflux RND transporter periplasmic adaptor	0.843338	0.000370117
L8N14_17885	RES family NAD+ phosphorylase	0.842455	8.22943e-06
L8N14_10455	L-serine ammonia-lyase	0.839991	4.84928e-07
L8N14_07380	peptidase inhibitor I78 family protein	0.839518	3.54236e-07
L8N14_23445	dUTP diphosphatase	0.837165	4.69556e-08
L8N14_19315	23S rRNA (uracil(1939)-C(5))-methyltransferase	0.834417	3.36155e-12
L8N14_12610	1-phosphofructokinase	0.831305	5.52325e-09
L8N14_15480	metalloprotease TldD	0.831252	0.00141257
L8N14_19500	cell division protein FtsL	0.830818	1.13432e-10
L8N14_13340	aspartate-semialdehyde dehydrogenase	0.830367	2.12811e-09
L8N14_12730	50S ribosomal protein L25	0.828712	7.18088e-05
L8N14_15750	envelope stress response protein PspG	0.82848	5.66562e-08
L8N14_00705	exonuclease subunit SbcC	0.828236	3.21658e-08
L8N14_24250	ribose ABC transporter ATP-binding protein RbsA	0.825055	9.29566e-09
L8N14_13850	iron-enterobactin ABC transporter permease	0.824795	0.000264434
L8N14_08065	LysR substrate-binding domain-containing	0.822731	0.00123358
L8N14_21170	NAD-dependent succinate-semialdehyde	0.821179	0.00647007
L8N14_05115	D-serine/D-alanine/glycine transporter	0.820167	6.22933e-13
L8N14_05825	RidA family protein	0.820101	9.18903e-07
L8N14_07890	peptidase domain-containing ABC transporter	0.819073	0.000742639
L8N14_07590	benzoate/H(+) symporter BenE family transporter	0.818188	9.36313e-06
L8N14_24130	phosphate ABC transporter ATP-binding protein	0.816935	0.000714328
L8N14_20500	YgdI/YgdR family lipoprotein	0.81588	2.85966e-05
L8N14_08690	TonB-dependent copper receptor	0.815415	1.81357e-05
L8N14_16865	30S ribosomal protein S15	0.813389	1.72366e-08
L8N14_08345	sulfite exporter TauE/SafE family protein	0.811359	0.00344893
L8N14_09005	CsbD family protein	0.809287	0.000271186
L8N14_16645	amino acid adenylation domain-containing	0.808432	0.000306364
L8N14_17875	CPBP family intramembrane metalloprotease	0.808131	0.000161463
L8N14_00510	DeoR/GlpR family DNA-binding transcription	0.801141	0.00383594
L8N14_01095	DUF454 family protein	0.798404	0.000254653
L8N14_10325	tRNA 5-methoxyuridine(34)/uridine 5-oxyacetic	0.7954	1.94328e-05
L8N14_20145	YaeQ family protein	0.794248	2.74495e-10
L8N14_05550	antibiotic biosynthesis monooxygenase	0.792419	0.000213556
L8N14_21045	sugar ABC transporter ATP-binding protein	0.791396	2.20801e-06
L8N14_21860	phosphoenolpyruvate carboxykinase (ATP)	0.790275	3.33785e-06
L8N14_22370	high-affinity branched-chain amino acid ABC	0.789729	3.23464e-08
L8N14_19665	bis(5'-nucleosyl)-tetraphosphatase (symmetrical)	0.786585	4.86876e-08
L8N14_14915	undecaprenyl-diphosphate phosphatase	0.786293	1.18704e-07
L8N14_19930	YtjB family periplasmic protein	0.785906	9.0819e-08
L8N14_10535	DUF2591 domain-containing protein	0.785776	0.00118368
L8N14_21245	ilv operon leader peptide	0.784101	5.95102e-08
L8N14_21670	Gfo/Idh/MocA family oxidoreductase	0.78288	4.5846e-06
L8N14_18350	M4 family metallopeptidase	0.782668	0.000403232
L8N14_15265	phospholipid ABC transporter ATP-binding protein	0.782648	8.89002e-07
L8N14_22190	Trk system potassium transporter TrkH	0.781359	1.26049e-11
L8N14_23970	valine--pyruvate transaminase	0.778611	3.60377e-08
L8N14_01075	DsrE/DsrF/TusD sulfur relay family protein	0.777484	0.00873313
L8N14_06630	MlaD family protein	0.777269	7.06521e-07
L8N14_19935	purine-nucleoside phosphorylase	0.774121	5.86134e-07
L8N14_13270	dihydroneopterin triphosphate 2'-epimerase	0.773334	3.50632e-06
L8N14_06170	spermidine/putrescine ABC transporter permease	0.773314	0.000392613
L8N14_18885	tetratricopeptide repeat protein	0.772243	3.22627e-06
L8N14_20685	HdeD family acid-resistance protein	0.769928	1.6325e-05
L8N14_15415	metalloprotease PmbA	0.769585	0.000754322
L8N14_11030	flagellar motor switch protein FliG	0.768816	0.00766281
L8N14_02315	TonB-dependent receptor	0.768708	8.69447e-09
L8N14_06090	3-deoxy-8-phosphooctulonate synthase	0.76625	7.92685e-06
L8N14_23395	glycosyltransferase	0.765925	6.26386e-08
L8N14_15765	RNA polymerase sigma factor	0.765851	2.05835e-08
L8N14_23045	3'-5' exonuclease	0.762474	4.79076e-06
L8N14_14875	alkaline phosphatase	0.757198	6.6887e-08
L8N14_06860	chromosome partitioning protein ParB	0.756648	7.93165e-05
L8N14_14925	glycerol-3-phosphate 1-O-acyltransferase PlsY	0.751061	0.002523
L8N14_21445	FGGY-family carbohydrate kinase	0.750719	7.24275e-09
L8N14_09990	tRNA 2-selenouridine(34) synthase MnmH	0.749915	0.00198543
L8N14_10045	MipA/OmpV family protein	0.749606	4.81752e-12
L8N14_04910	bifunctional 23S rRNA	0.748921	3.29472e-08
L8N14_14900	inorganic triphosphatase	0.747312	1.51255e-09
L8N14_03500	transcriptional regulator BetI	0.746386	0.00913142
L8N14_01150	inosine/guanosine kinase	0.745925	1.73494e-07
L8N14_03695	S-(hydroxymethyl)glutathione dehydrogenase/class	0.745046	1.71255e-09
L8N14_00985	multidrug efflux ABC transporter	0.739532	5.50259e-05
L8N14_11175	flagellar protein FlhE	0.739138	0.00657806
L8N14_17225	tRNA-Gly	0.734699	2.78614e-06
L8N14_10960	flagella biosynthesis regulatory protein FliZ	0.730225	1.79929e-07
L8N14_00710	exonuclease subunit SbcD	0.728342	8.75319e-05
L8N14_11290	DUF3540 domain-containing protein	0.727945	0.00127654
L8N14_23310	glutaredoxin 3	0.727844	5.09034e-06
L8N14_17160	nitric oxide-sensing transcriptional repressor	0.726623	6.37262e-05
L8N14_18945	hypothetical protein	0.725668	6.60418e-08
L8N14_20285	translation elongation factor Ts	0.723279	7.86531e-07
L8N14_24330	phosphomethylpyrimidine synthase ThiC	0.720821	1.97474e-06
L8N14_00930	endopeptidase La	0.71709	1.27397e-08
L8N14_20360	flap endonuclease Xni	0.714983	0.00107778
L8N14_17325	co-chaperone GroES	0.714758	1.48176e-05
L8N14_16540	tRNA-Leu	0.710436	0.000239833
L8N14_14995	amino acid permease	0.710396	0.00353357
L8N14_13260	phosphodiesterase	0.708673	0.00155844
L8N14_19940	phosphopentomutase	0.708593	3.62938e-06
L8N14_19495	peptidoglycan glycosyltransferase FtsI	0.706168	4.56335e-07
L8N14_10010	asparaginase	0.706007	1.49484e-07
L8N14_04070	carbon-nitrogen hydrolase	0.704408	0.000884591
L8N14_19165	5'/3'-nucleotidase SurE	0.703551	1.63832e-07
L8N14_19170	tRNA pseudouridine(13) synthase TruD	0.700932	2.30533e-08
L8N14_03825	UTP--glucose-1-phosphate uridylyltransferase	0.699565	5.35947e-06
L8N14_09290	two-component system sensor histidine kinase	0.698357	5.87674e-05
L8N14_07815	glycine betaine ABC transporter	0.696533	1.18652e-05
L8N14_09300	alpha/beta fold hydrolase	0.696333	0.000123063
L8N14_23675	YihD family protein	0.69519	0.00218288
L8N14_17235	tRNA-Gly	0.694806	0.0059945
L8N14_22660	dTDP-4-amino-4,6-dideoxy-D-galactose	0.694685	6.64647e-06
L8N14_18095	N-acetylmuramic acid 6-phosphate etherase	0.693572	0.0058646
L8N14_17055	DUF1107 domain-containing protein	0.691023	5.04479e-09
L8N14_19045	tRNA-Arg	0.687918	0.00256604
L8N14_00385	hypothetical protein	0.687093	0.000265835
L8N14_03940	dTDP-4-dehydrorhamnose 3,5-epimerase	0.686793	6.26762e-06
L8N14_16345	hypothetical protein	0.686687	2.33043e-09
L8N14_02025	YbfA family protein	0.686519	4.44752e-10
L8N14_15260	lipid asymmetry maintenance ABC transporter	0.683352	1.0983e-05
L8N14_08030	molybdopterin-dependent oxidoreductase	0.678482	5.56371e-05
L8N14_13265	GSH-dependent disulfide bond oxidoreductase	0.678019	4.71776e-05
L8N14_03305	23S rRNA (adenine(1618)-N(6))-methyltransferase	0.67528	0.00149599
L8N14_14140	transketolase	0.667019	8.31125e-05
L8N14_01710	TetR/AcrR family transcriptional regulator	0.666177	0.00116841
L8N14_03640	molybdopterin-synthase adenylyltransferase MoeB	0.665691	0.000631386
L8N14_14895	bifunctional [glutamate--ammonia	0.665501	0.00037952
L8N14_19555	3-isopropylmalate dehydratase large subunit	0.665345	4.50407e-05
L8N14_21055	substrate-binding domain-containing protein	0.662576	3.26042e-06
L8N14_10915	iron uptake transporter	0.65754	9.24262e-06
L8N14_03835	protein tyrosine phosphatase	0.655243	0.000822329
L8N14_02570	LysR substrate-binding domain-containing	0.653904	0.00219643
L8N14_24405	50S ribosomal protein L11	0.653003	1.64165e-05
L8N14_19335	5'-methylthioadenosine/S-adenosylhomocysteine	0.647362	5.16236e-06
L8N14_04515	23S rRNA (uracil(747)-C(5))-methyltransferase	0.644512	0.00561741
L8N14_03690	S-formylglutathione hydrolase	0.642553	1.81261e-06
L8N14_09195	carbohydrate ABC transporter permease	0.641998	0.00791136
L8N14_23100	dihydrolipoyl dehydrogenase	0.638926	3.67134e-08
L8N14_18145	NAD+ synthase	0.638783	0.000593588
L8N14_15015	ATP-binding cassette domain-containing protein	0.638129	0.00108517
L8N14_19690	LysE family translocator	0.634933	0.00759173
L8N14_01145	ferrochelatase	0.634391	0.000123342
L8N14_02735	beta-glucosidase BglX	0.631579	3.41396e-06
L8N14_09465	envelope stress response membrane protein PspC	0.631388	9.06564e-05
L8N14_03430	DeoR/GlpR family DNA-binding transcription	0.628382	9.91024e-06
L8N14_10375	ribosomal protein S5-alanine	0.62394	0.00612391
L8N14_08955	inositol monophosphatase	0.623621	0.0056413
L8N14_20115	MetQ/NlpA family lipoprotein	0.623483	0.00282192
L8N14_09115	polyphosphate kinase 2	0.621906	0.000572657
L8N14_16670	alpha,alpha-phosphotrehalase	0.618294	0.00101417
L8N14_12220	NAD-dependent epimerase/dehydratase family	0.618042	0.00112153
L8N14_20140	aminoacyl-tRNA hydrolase	0.618032	0.000271517
L8N14_01795	leucine--tRNA ligase	0.617248	6.36972e-07
L8N14_07825	MFS transporter	0.616075	0.000552638
L8N14_04985	YccF domain-containing protein	0.616061	0.00387408
L8N14_07130	50S ribosomal protein L20	0.615768	2.07226e-06
L8N14_17770	DoxX family protein	0.614157	0.000417187
L8N14_12455	L-ribulose-5-phosphate 4-epimerase	0.610562	0.00258096
L8N14_16945	two-component system response regulator PmrA	0.607665	8.31849e-05
L8N14_14620	NADPH-dependent 7-cyano-7-deazaguanine reductase	0.607583	0.000116378
L8N14_18600	type II toxin-antitoxin system VapC family	0.607412	0.00410494
L8N14_06855	hypothetical protein	0.60526	0.00022087
L8N14_19200	amino acid ABC transporter ATP-binding protein	0.600149	0.00216816
L8N14_01865	2-octaprenyl-3-methyl-6-methoxy-1,4-benzoquinol	0.599984	0.000372092
L8N14_23670	serine/threonine protein kinase	0.599611	1.37077e-07
L8N14_16535	integrase arm-type DNA-binding domain-containing	0.59891	1.79837e-06
L8N14_02740	haloacid dehalogenase-like hydrolase	0.598226	0.00177261
L8N14_24325	Rsd/AlgQ family anti-sigma factor	0.596444	0.000455445
L8N14_19485	UDP-N-acetylmuramoyl-tripeptide--D-alanyl-D-	0.592771	1.95718e-05
L8N14_17965	outer membrane protein assembly factor BamE	0.590801	9.37722e-06
L8N14_23315	rhodanese-like domain-containing protein	0.590091	3.21954e-05
L8N14_12975	two-component system sensor histidine kinase	0.589677	1.80282e-05
L8N14_01975	replication initiation negative regulator SeqA	0.588358	0.000530397
L8N14_06670	DNA-binding transcriptional regulator KdgR	0.586973	0.0078241
L8N14_21895	pilus assembly protein PilM	0.584198	0.000124598
L8N14_02175	Tol-Pal system beta propeller repeat protein	0.583659	4.85422e-07
L8N14_08835	FdhF/YdeP family oxidoreductase	0.578769	0.000594715
L8N14_09505	putrescine ABC transporter permease SapB	0.578417	5.3246e-05
L8N14_18150	nitrogen regulatory protein P-II	0.57602	0.00141189
L8N14_20040	CaiF/GrlA family transcriptional regulator	0.575109	0.000167191
L8N14_22690	UDP-N-acetylglucosamine--undecaprenyl-phosphate	0.574238	7.20565e-05
L8N14_19460	UDP-N-acetylmuramate--L-alanine ligase	0.571889	9.38332e-05
L8N14_09935	patatin-like phospholipase RssA	0.571701	0.000782062
L8N14_15290	lipopolysaccharide ABC transporter	0.571661	1.56534e-05
L8N14_09460	phage shock protein PspD	0.562646	0.00129583
L8N14_22395	hypothetical protein	0.561305	2.0265e-05
L8N14_02750	hypothetical protein	0.561076	0.00126925
L8N14_07355	tRNA-Val	0.56	1.58074e-06
L8N14_03315	PAS domain-containing methyl-accepting	0.55991	6.69545e-05
L8N14_19910	glycosyltransferase family 39 protein	0.555037	3.45802e-06
L8N14_10355	arginine--tRNA ligase	0.552116	0.000530885
L8N14_17900	DUF5375 domain-containing protein	0.548565	0.0012179
L8N14_13395	DMT family transporter	0.54791	0.0077813
L8N14_10855	ATP-binding cassette domain-containing protein	0.546115	0.00111446
L8N14_00355	type VI secretion system tip protein VgrG	0.544052	0.00160677
L8N14_23355	lipopolysaccharide heptosyltransferase RfaC	0.54388	0.000301544
L8N14_10520	hypothetical protein	0.535114	0.00208103
L8N14_24790	hypothetical protein	0.530168	0.000206567
L8N14_24125	phosphate signaling complex protein PhoU	0.526567	0.00653872
L8N14_00520	LysR family transcriptional regulator	0.521987	0.00874774
L8N14_19175	2-C-methyl-D-erythritol 2,4-cyclodiphosphate	0.520566	0.000224709
L8N14_20810	cell envelope integrity protein CreD	0.51656	0.00011238
L8N14_10430	formate-dependent phosphoribosylglycinamide	0.512539	0.00142506
L8N14_15000	NAD-dependent succinate-semialdehyde	0.511725	0.00156683
L8N14_20505	NADP(H)-dependent aldo-keto reductase	0.505191	0.00886651
L8N14_14375	adenosylmethionine decarboxylase	0.501467	0.00653343
L8N14_00840	(2E,6E)-farnesyl diphosphate synthase	0.499202	0.000957226
L8N14_19440	cell division protein FtsZ	0.497098	0.000628499
L8N14_16585	leucyl aminopeptidase	0.490464	0.00182437
L8N14_03930	UDP-glucose 4-epimerase GalE	0.489874	0.000448667
L8N14_04620	macrolide ABC transporter ATP-binding	0.489594	0.00143818
L8N14_12825	DUF1983 domain-containing protein	0.4888	0.00827761
L8N14_19655	16S rRNA	0.485793	0.000104906
L8N14_22695	transcription termination factor Rho	0.485345	0.000272664
L8N14_09995	selenide, water dikinase SelD	0.4833	0.00262673
L8N14_03670	glutathione ABC transporter permease GsiC	0.479011	0.00733152
L8N14_19245	NADPH-dependent assimilatory sulfite reductase	0.470718	0.00592908
L8N14_09340	YnbE family lipoprotein	0.469322	0.000568684
L8N14_09270	hypothetical protein	0.468886	3.89547e-05
L8N14_19520	catabolite repressor/activator	0.449786	0.000145142
L8N14_01060	multidrug efflux RND transporter permease	0.434947	0.000239855
L8N14_15320	PTS phosphocarrier protein NPr	0.434014	0.00140833
L8N14_19510	division/cell wall cluster transcriptional	0.433607	0.00107781
L8N14_23365	O-antigen ligase family protein	0.432331	0.00252399
L8N14_09175	DUF4091 domain-containing protein	0.429088	0.0076282
L8N14_07430	lactoylglutathione lyase	0.428202	0.00224649
L8N14_24290	phosphoribosylamine--glycine ligase	0.427248	0.00483394
L8N14_00935	DNA-binding protein HU-beta	0.410113	0.00154385
L8N14_22160	sulfurtransferase complex subunit TusB	0.40832	0.00379129
L8N14_23610	glucose-1-phosphatase	0.407049	0.00573388
L8N14_19465	undecaprenyldiphospho-muramoylpentapeptide	0.405594	0.00562012
L8N14_19640	LPS assembly protein LptD	0.40378	0.00832886
L8N14_01920	N-acetylglucosamine-6-phosphate deacetylase	0.402355	0.00199419
L8N14_15490	AsmA2 domain-containing protein YhdP	0.396503	0.00396094
L8N14_15810	chorismate lyase	0.393042	0.000775507
L8N14_17980	nucleotide exchange factor GrpE	0.381763	0.00390812
L8N14_15110	DoxX family protein	0.377817	0.00490567
L8N14_13475	YfcL family protein	0.367586	0.00206738
L8N14_21285	DUF2461 domain-containing protein	0.365739	0.00265246
L8N14_17045	peptide-methionine (S)-S-oxide reductase MsrA	0.362169	0.00321268
L8N14_10160	YcgL domain-containing protein	0.36063	0.00892855
L8N14_21155	tartrate dehydrogenase	0.347491	0.00242175
L8N14_15305	ribosome hibernation promoting factor	0.339568	0.00500897
L8N14_19040	tRNA-Arg	0.323791	0.00566847
L8N14_01065	multidrug efflux RND transporter periplasmic	0.292463	0.00859695
L8N14_15890	lysine-sensitive aspartokinase 3	-0.299882	0.00698643
L8N14_15495	ribonuclease G	-0.330215	0.00703574
L8N14_14245	Hok/Gef family protein	-0.332731	0.00840356
L8N14_14545	oxidative damage protection protein	-0.353018	0.00947388
L8N14_05595	3-oxoacyl-ACP reductase FabG	-0.355855	0.00412829
L8N14_14905	SH3 domain-containing protein	-0.359747	0.00924382
L8N14_24430	shikimate dehydrogenase	-0.363754	0.00518522
L8N14_13925	sulfate transporter CysZ	-0.385924	0.00346549
L8N14_06880	fumarate hydratase FumD	-0.387888	0.00570297
L8N14_17165	adenylosuccinate synthase	-0.393314	0.00346948
L8N14_12510	SDR family oxidoreductase	-0.398634	0.00680229
L8N14_10180	ribonuclease D	-0.402549	0.000315434
L8N14_22205	MFS transporter	-0.404074	0.00487124
L8N14_17060	YtfJ family protein	-0.413382	0.00660297
L8N14_09920	UDP-glucose/GDP-mannose dehydrogenase family	-0.418464	0.00137868
L8N14_12720	16S rRNA pseudouridine(516) synthase RsuA	-0.422147	0.00488639
L8N14_06660	hypothetical protein	-0.422572	0.000701124
L8N14_23200	septal ring assembly protein ZapB	-0.423845	0.00117262
L8N14_07610	endonuclease III	-0.428918	0.000367307
L8N14_09980	YnjH family protein	-0.430759	0.000547596
L8N14_13035	catalase KatA	-0.430972	0.00180392
L8N14_01655	diguanylate cyclase	-0.433792	0.00633929
L8N14_19110	glycoside hydrolase family 1 protein	-0.456062	0.000463853
L8N14_17365	YdhR family protein	-0.456397	0.000939093
L8N14_24045	membrane protein insertion efficiency factor	-0.459691	0.000584929
L8N14_14840	dihydroxyacetone kinase subunit DhaM	-0.462045	3.55358e-05
L8N14_18075	holo-ACP synthase	-0.462556	0.000185853
L8N14_15175	TIGR01212 family radical SAM protein	-0.464303	0.00278459
L8N14_13930	cysteine synthase A	-0.465798	5.02124e-05
L8N14_13735	DUF2502 domain-containing protein	-0.473896	0.00550309
L8N14_05630	metal-dependent hydrolase	-0.477706	0.00370615
L8N14_18070	pyridoxine 5'-phosphate synthase	-0.479046	0.00214613
L8N14_22380	branched-chain amino acid ABC transporter	-0.485553	0.00441533
L8N14_10005	signal peptide peptidase SppA	-0.486074	0.00151859
L8N14_16940	serine-type D-Ala-D-Ala carboxypeptidase	-0.486345	0.000813326
L8N14_16835	LLM class flavin-dependent oxidoreductase	-0.49287	0.00241574
L8N14_24000	threonine/serine dehydratase	-0.501112	0.00499034
L8N14_22200	Xaa-Pro dipeptidase	-0.501269	0.000988153
L8N14_14910	multifunctional CCA addition/repair protein	-0.503385	0.00131187
L8N14_07945	aldehyde dehydrogenase family protein	-0.505252	0.000455649
L8N14_11930	hypothetical protein	-0.515845	8.2857e-05
L8N14_03785	iron-sulfur cluster carrier protein ApbC	-0.516423	9.35867e-05
L8N14_02650	DUF1460 domain-containing protein	-0.518689	0.000390141
L8N14_22865	HD domain-containing protein	-0.524361	0.00152373
L8N14_13590	tRNA-Arg	-0.525369	0.00350663
L8N14_04190	HAAAP family serine/threonine permease	-0.526777	0.000567224
L8N14_07790	DUF2938 domain-containing protein	-0.529373	0.0015297
L8N14_24335	thiamine phosphate synthase	-0.529771	0.00140518
L8N14_21440	SIS domain-containing protein	-0.531717	0.00134935
L8N14_22340	sn-glycerol-3-phosphate ABC transporter permease	-0.534184	0.00320153
L8N14_18005	ATP-dependent RNA helicase SrmB	-0.545799	0.00303899
L8N14_08110	RHS repeat-associated core domain-containing	-0.547996	0.00578957
L8N14_05040	FtsH protease modulator YccA	-0.550455	4.9748e-06
L8N14_23825	formate dehydrogenase accessory protein FdhE	-0.551596	0.000199139
L8N14_04095	HAD-IB family hydrolase	-0.552887	0.00642597
L8N14_13545	cytochrome c-type biogenesis protein CcmH	-0.554494	0.000944136
L8N14_18620	multidrug efflux RND transporter permease	-0.555754	0.00174877
L8N14_18730	uracil phosphoribosyltransferase	-0.557241	0.00109423
L8N14_01815	amino acid ABC transporter ATP-binding protein	-0.557999	4.41085e-05
L8N14_14935	30S ribosomal protein S21	-0.563252	0.000690612
L8N14_08420	dipeptidase	-0.563799	2.50957e-05
L8N14_24100	NUDIX domain-containing protein	-0.578471	9.10876e-05
L8N14_20610	multidrug ABC transporter permease/ATP-binding	-0.581618	0.00277157
L8N14_09720	bifunctional anthranilate synthase glutamate	-0.582555	0.00216021
L8N14_08520	hypothetical protein	-0.594007	0.0053565
L8N14_05500	cytochrome b	-0.601418	0.00182679
L8N14_11505	Dyp-type peroxidase	-0.602229	0.000217435
L8N14_01270	SPFH/Band 7/PHB domain protein	-0.602633	1.6398e-06
L8N14_14450	SprT family zinc-dependent metalloprotease	-0.606009	0.00010915
L8N14_06070	peptide chain release factor 1	-0.608315	8.16251e-07
L8N14_15085	EnvZ/OmpR regulon moderator MzrA	-0.61161	0.00070025
L8N14_18105	phosphatidylglycerophosphatase C	-0.612494	0.000843718
L8N14_15545	acetyl-CoA carboxylase biotin carboxyl carrier	-0.612523	0.00625425
L8N14_06065	glutamyl-tRNA reductase	-0.613544	1.30211e-06
L8N14_04090	glutathione S-transferase	-0.61406	1.33482e-05
L8N14_10100	catabolic alanine racemase DadX	-0.614921	0.00226936
L8N14_05695	penicillin-binding protein activator LpoB	-0.615138	0.000160803
L8N14_18435	hybrid sensor histidine kinase/response	-0.615696	0.000732397
L8N14_02295	CPBP family intramembrane metalloprotease	-0.616367	0.000566166
L8N14_15235	UDP-N-acetylglucosamine	-0.620558	2.77291e-06
L8N14_17660	MBL fold metallo-hydrolase	-0.622512	0.000427493
L8N14_07585	cupin domain-containing protein	-0.624866	0.00117353
L8N14_08035	(2Fe-2S)-binding protein	-0.629491	0.0013239
L8N14_09785	YciI family protein	-0.630308	0.00862951
L8N14_15880	glucose-6-phosphate isomerase	-0.633163	0.00453961
L8N14_04830	YcbK family protein	-0.634505	6.21711e-07
L8N14_12185	ABC transporter ATP-binding protein	-0.636666	0.000918465
L8N14_16505	DUF1788 domain-containing protein	-0.636884	0.000649902
L8N14_18240	Fe-S cluster assembly transcriptional regulator	-0.639314	0.000210455
L8N14_03340	glutamine ABC transporter ATP-binding protein	-0.640505	5.36068e-05
L8N14_09185	sugar ABC transporter substrate-binding protein	-0.644792	0.00244013
L8N14_22600	uroporphyrinogen-III C-methyltransferase	-0.646314	7.932e-08
L8N14_00845	exodeoxyribonuclease VII small subunit	-0.64777	1.34872e-06
L8N14_21855	plasmid stabilization protein	-0.649563	6.7953e-07
L8N14_19270	histidine ammonia-lyase	-0.65139	0.0037378
L8N14_03350	glutamine ABC transporter substrate-binding	-0.654114	1.29979e-08
L8N14_18045	translation elongation factor 4	-0.655901	1.654e-05
L8N14_05470	multidrug efflux MFS transporter MdtG	-0.656073	0.00227165
L8N14_10680	cytochrome d ubiquinol oxidase subunit II	-0.656626	2.81769e-05
L8N14_15310	PTS IIA-like nitrogen regulatory protein PtsN	-0.659811	1.34167e-07
L8N14_23210	glycerol kinase GlpK	-0.669346	2.47549e-06
L8N14_18520	transcriptional regulator GutM	-0.673864	3.98118e-05
L8N14_07425	ribonuclease T	-0.674921	2.95328e-08
L8N14_03925	TolC family outer membrane protein	-0.680114	1.1905e-05
L8N14_09025	NAD-dependent succinate-semialdehyde	-0.683696	0.00617455
L8N14_08310	fused MFS/spermidine synthase	-0.685184	0.00126091
L8N14_01840	CNNM family magnesium/cobalt transport protein	-0.685204	1.18709e-08
L8N14_22015	hypothetical protein	-0.685982	1.69086e-06
L8N14_22385	aspartate 1-decarboxylase autocleavage activator	-0.688588	6.43823e-06
L8N14_02585	PACE efflux transporter	-0.690257	0.00430412
L8N14_09245	universal stress protein UspE	-0.694727	0.000411404
L8N14_13410	DsbA family protein	-0.695338	0.000520917
L8N14_08305	ribbon-helix-helix domain-containing protein	-0.697462	0.00361485
L8N14_02045	type 2 GTP cyclohydrolase I	-0.697631	2.55645e-05
L8N14_23820	DcrB-related protein	-0.69795	0.000329875
L8N14_00920	ATP-dependent Clp endopeptidase proteolytic	-0.698213	4.12315e-07
L8N14_15295	LPS export ABC transporter ATP-binding protein	-0.699726	5.67572e-07
L8N14_06545	TetR/AcrR family transcriptional regulator	-0.705064	0.00699281
L8N14_19515	L-alanine exporter AlaE	-0.709129	0.00013642
L8N14_04750	ComEC family protein	-0.711565	0.00739939
L8N14_08815	class I SAM-dependent methyltransferase	-0.716769	0.00522701
L8N14_20200	MarR family winged helix-turn-helix	-0.718742	0.000296481
L8N14_10135	disulfide bond formation protein DsbB	-0.718832	1.06979e-06
L8N14_18700	phosphate ABC transporter permease PstA	-0.719667	3.58167e-10
L8N14_08000	sulfite exporter TauE/SafE family protein	-0.721906	0.000125787
L8N14_18635	aldo/keto reductase	-0.723143	0.000183904
L8N14_15350	DgaE family pyridoxal phosphate-dependent	-0.723214	1.69562e-05
L8N14_24455	peptide deformylase	-0.724602	4.40922e-05
L8N14_22505	lysophospholipase L2	-0.72501	0.00205639
L8N14_11740	RidA family protein	-0.731329	0.00137508
L8N14_20690	hypothetical protein	-0.733517	0.000171272
L8N14_18900	helix-turn-helix domain-containing protein	-0.735864	0.00137848
L8N14_20540	LysR family transcriptional regulator	-0.736945	3.72817e-08
L8N14_19630	bifunctional tRNA pseudouridine(32) synthase/23S	-0.740301	0.000107019
L8N14_12505	helix-turn-helix transcriptional regulator	-0.740885	0.00308553
L8N14_00365	tyrosine-type recombinase/integrase	-0.740972	0.00146882
L8N14_06875	hypothetical protein	-0.74191	0.00774398
L8N14_13300	UbiX family flavin prenyltransferase	-0.747617	0.00517177
L8N14_20095	winged helix-turn-helix domain-containing	-0.748202	0.00558055
L8N14_10185	long-chain-fatty-acid--CoA ligase FadD	-0.749657	1.02305e-06
L8N14_19420	preprotein translocase subunit SecA	-0.751667	3.00802e-09
L8N14_09550	FdhF/YdeP family oxidoreductase	-0.752116	9.82345e-05
L8N14_09915	NAD-dependent epimerase	-0.754273	0.000160631
L8N14_14530	YggL family protein	-0.754648	1.68437e-06
L8N14_21165	ring-hydroxylating oxygenase subunit alpha	-0.757596	0.000352204
L8N14_09360	2-hydroxyacid dehydrogenase	-0.76227	9.20117e-05
L8N14_04490	spermidine/putrescine ABC transporter	-0.763935	4.05252e-07
L8N14_03610	transcriptional regulator CynR	-0.766162	0.00548933
L8N14_18560	mannitol dehydrogenase family protein	-0.766371	5.48596e-11
L8N14_21545	SrfA family protein	-0.766959	5.00764e-07
L8N14_07465	aldo/keto reductase family oxidoreductase	-0.769332	0.00253839
L8N14_15820	LacI family transcriptional regulator	-0.770931	3.41402e-06
L8N14_06795	MarC family NAAT transporter	-0.772903	0.00136626
L8N14_18405	hypothetical protein	-0.774165	7.57386e-05
L8N14_10215	multidrug/spermidine efflux SMR transporter	-0.777356	4.4932e-07
L8N14_23815	glutathione S-transferase	-0.78318	0.00778797
L8N14_22400	RNA polymerase sigma factor RpoH	-0.785103	0.00123784
L8N14_17040	autotransporter assembly complex protein TamA	-0.786041	1.63048e-06
L8N14_23195	ribonuclease E activity regulator RraA	-0.786169	3.5513e-12
L8N14_03980	acyltransferase	-0.789121	1.60701e-06
L8N14_03465	HAMP domain-containing histidine kinase	-0.790132	2.75654e-05
L8N14_06635	membrane integrity lipid transport subunit YebS	-0.791634	3.58507e-10
L8N14_01665	VOC family protein	-0.792002	0.000268966
L8N14_06570	hypothetical protein	-0.792472	0.00540221
L8N14_02675	ABC transporter ATP-binding protein	-0.796936	1.05285e-09
L8N14_23360	glycosyltransferase	-0.798347	1.9399e-10
L8N14_14300	polynucleotide adenylyltransferase PcnB	-0.799815	7.51483e-08
L8N14_08090	dihydrofolate reductase family protein	-0.801389	1.28818e-07
L8N14_16660	trehalose operon repressor TreR	-0.801708	7.02991e-05
L8N14_00960	SgrR family transcriptional regulator	-0.801791	2.3909e-05
L8N14_08505	LysR substrate-binding domain-containing	-0.802991	0.000110445
L8N14_13015	FAD-dependent monooxygenase	-0.803489	3.71248e-05
L8N14_09410	hypothetical protein	-0.804394	1.90511e-07
L8N14_00925	ATP-dependent protease ATP-binding subunit ClpX	-0.80443	2.54788e-10
L8N14_08615	GrpB family protein	-0.805059	7.91928e-08
L8N14_21680	myo-inosose-2 dehydratase	-0.806137	0.000936318
L8N14_21385	molybdopterin-dependent oxidoreductase	-0.807504	6.63681e-05
L8N14_17340	anaerobic C4-dicarboxylate transporter	-0.811931	0.000122884
L8N14_15170	aerobic respiration two-component sensor	-0.819301	6.95464e-07
L8N14_12630	trimethylamine-N-oxide reductase TorA	-0.819745	0.00200328
L8N14_22220	NAD(P)H-flavin reductase	-0.820276	7.0291e-08
L8N14_05910	aldolase	-0.824153	2.19418e-06
L8N14_02420	excinuclease ABC subunit B	-0.824173	4.92221e-09
L8N14_22375	high-affinity branched-chain amino acid ABC	-0.824191	9.26296e-06
L8N14_09635	LapA family protein	-0.829514	0.00189302
L8N14_04450	phage late control D family protein	-0.830646	0.00121731
L8N14_05970	hypothetical protein	-0.833917	0.00218425
L8N14_19730	isocyanide synthase family protein	-0.834411	1.96809e-11
L8N14_20190	VOC family protein	-0.836005	0.00658175
L8N14_22765	YhjR family protein	-0.836684	0.000121686
L8N14_19340	vitamin B12 ABC transporter substrate-binding	-0.838705	1.87133e-08
L8N14_15650	NCS2 family permease	-0.843271	2.15844e-06
L8N14_05610	aminodeoxychorismate lyase	-0.852814	0.000114605
L8N14_13295	histidine ABC transporter substrate-binding	-0.854072	0.000368895
L8N14_20045	hypothetical protein	-0.856031	0.00430889
L8N14_09145	hypothetical protein	-0.856896	0.00394177
L8N14_10110	antibiotic biosynthesis monooxygenase	-0.859345	2.713e-06
[truncated: 1,560 more rows]

## Sheet: Table S5
Table S5. C. pinensis gene expression data during exponential growth on low melanin H. bicolor compared to glucose. Exponential growth on low melanin H. bicolor is the experimental condition that was compared to the control condition of exponential growth on glucose.
Gene ID	Gene Product	Fold-Change (log2)	p-value		CAZyme-encoding genes highlighted in yellow
Cpin_1886	TonB-dependent receptor plug	8.74316	5.07424e-86
Cpin_1885	hypothetical protein	7.88939	1.92235e-77		Nitrogen utilization genes highlighted in green
Cpin_0334	Fibronectin type III domain protein	7.6594	0
Cpin_5109	glycoside hydrolase family 16	7.63858	0
Cpin_0333	hypothetical protein	7.26407	3.38708e-53
Cpin_2187	Carbohydrate binding family 6	7.21159	6.79919e-133
Cpin_2580	glycoside hydrolase family 18	7.15679	0
Cpin_2188	peptidase domain protein	6.9853	0
Cpin_6072	ABC transporter related	6.88491	3.31613e-13
Cpin_6930	phosphoenolpyruvate carboxykinase (ATP)	6.4771	1.56339e-107
Cpin_2193	hypothetical protein	6.46524	7.69812e-43
Cpin_3167	hypothetical protein	6.44886	1.25943e-250
Cpin_1268	hypothetical protein	6.44047	2.59755e-68
Cpin_6262	protease B	6.36318	0
Cpin_2186	glycoside hydrolase family 18	6.30678	0
Cpin_6073	Extracellular ligand-binding receptor	6.26336	5.59948e-10
Cpin_4899	Tail Collar domain protein	6.26038	2.78485e-307
Cpin_2194	hypothetical protein	6.24103	6.68791e-45
Cpin_5099	conserved hypothetical protein	6.2067	0
Cpin_4898	Tail Collar domain protein	6.1255	0
Cpin_2198	OmpA/MotB domain protein	6.07877	1.13319e-108
Cpin_5198	NusG antitermination factor	6.00326	1.53786e-33
Cpin_6071	ABC transporter related	5.9227	5.25871e-60
Cpin_2197	hypothetical protein	5.85633	5.4055e-30
Cpin_2195	PKD domain containing protein	5.72128	3.19687e-220
Cpin_4900	Tail Collar domain protein	5.71851	0
Cpin_2200	hypothetical protein	5.71811	1.13399e-92
Cpin_4387	hypothetical protein	5.70491	3.12844e-100
Cpin_2184	Chitinase	5.6842	0
Cpin_2191	TonB-dependent receptor plug	5.66079	6.04917e-181
Cpin_1755	conserved hypothetical protein	5.62627	0
Cpin_2192	hypothetical protein	5.53334	4.48758e-31
Cpin_2185	beta and gamma crystallin	5.51931	9.74368e-297
Cpin_5192	conserved hypothetical protein	5.48164	7.52894e-200
Cpin_0344	hypothetical protein	5.47041	0
Cpin_6070	inner-membrane translocator	5.44053	7.59016e-13
Cpin_1269	Methyltransferase type 12	5.42467	1.38507e-57
Cpin_2199	hypothetical protein	5.35241	7.69582e-85
Cpin_2581	hypothetical protein	5.30985	4.19803e-197
Cpin_0071	hypothetical protein	5.28733	2.22747e-269
Cpin_0093	group II decarboxylase family protein	5.26385	9.08623e-250
Cpin_5665	short-chain dehydrogenase/reductase SDR	5.20392	4.32869e-105
Cpin_1754	thiamine pyrophosphate protein domain protein TPP-binding	5.19979	0
Cpin_4386	hypothetical protein	5.18476	2.27685e-24
Cpin_0173	phosphoenolpyruvate synthase	5.0972	3.29069e-44
Cpin_6074	hypothetical protein	5.08918	1.52189e-35
Cpin_2803	Basic Secretory Protein	5.00425	0
Cpin_2196	PKD domain containing protein	5.00087	6.26321e-23
Cpin_2201	RNA polymerase, sigma-24 subunit, ECF subfamily	4.9897	1.51234e-49
Cpin_3792	Carbohydrate-binding family V/XII	4.9826	1.11921e-20
Cpin_5187	glycosyltransferase probably involved in cell wall biogenesis	4.94273	4.30559e-63
Cpin_5302	acyl carrier protein	4.93762	7.4249e-15
Cpin_5183	hypothetical protein	4.87194	1.62043e-34
Cpin_5193	Thioesterase	4.86629	2.20338e-46
Cpin_5295	Hydroxymethylglutaryl-CoA synthase	4.82802	3.57476e-51
Cpin_5186	Phytanoyl-CoA dioxygenase	4.82502	1.95742e-67
Cpin_1270	hypothetical protein	4.80015	1.12417e-22
Cpin_5194	ABC transporter related	4.75293	1.66329e-43
Cpin_5300	cytochrome P450	4.74758	1.2621e-36
Cpin_5299	hypothetical protein	4.72685	2.66651e-47
Cpin_4388	hypothetical protein	4.67684	5.68971e-56
Cpin_5298	protein of unknown function DUF98	4.65389	8.81298e-44
Cpin_6566	TonB-dependent receptor plug	4.61692	5.39252e-264
Cpin_3825	NADH-ubiquinone/plastoquinone oxidoreductase chain 3	4.61207	3.72776e-08
Cpin_5191	amino acid adenylation domain protein	4.60848	1.01555e-212
Cpin_0092	conserved hypothetical protein	4.59335	3.52423e-93
Cpin_2792	hypothetical protein	4.59077	2.72639e-234
Cpin_5195	amino acid adenylation domain protein	4.58846	2.74056e-185
Cpin_4231	Amidohydrolase 3	4.58621	5.24975e-252
Cpin_5189	amino acid adenylation domain protein	4.56433	3.15547e-267
Cpin_6431	OmpA/MotB domain protein	4.55228	8.22952e-192
Cpin_5303	hypothetical protein	4.52942	1.67742e-11
Cpin_5185	conserved hypothetical protein	4.48388	3.24356e-42
Cpin_7052	Phosphoesterase HXTX	4.46719	6.47543e-70
Cpin_6565	RagB/SusD domain protein	4.43088	3.99032e-287
Cpin_4523	TonB-dependent receptor	4.39527	1.89902e-267
Cpin_5293	Enoyl-CoA hydratase/isomerase	4.37841	1.39207e-16
Cpin_6184	hypothetical protein	4.35275	7.62266e-221
Cpin_4491	hypothetical protein	4.33544	1.17888e-294
Cpin_1609	hypothetical protein	4.33535	4.03048e-91
Cpin_0788	phenylacetic acid degradation B	4.31204	1.24809e-74
Cpin_4490	conserved hypothetical protein	4.30469	1.60069e-277
Cpin_5188	amino acid adenylation domain protein	4.2809	6.12769e-207
Cpin_1303	Biopolymer transport protein ExbD/TolR	4.25237	3.19835e-10
Cpin_1611	hypothetical protein	4.23286	1.34001e-75
Cpin_1271	ABC transporter related	4.22663	2.49158e-14
Cpin_6646	hypothetical protein	4.2188	2.59757e-40
Cpin_6879	hypothetical protein	4.19363	3.22821e-235
Cpin_5184	hypothetical protein	4.18016	2.9418e-24
Cpin_1757	putative lipoprotein	4.13448	8.37912e-253
Cpin_6878	TonB-dependent receptor	4.12583	4.86731e-158
Cpin_1267	TonB-dependent receptor	4.12335	3.42997e-20
Cpin_2454	hypothetical protein	4.11631	2.41115e-192
Cpin_2502	amine oxidase	4.10762	9.35546e-219
Cpin_1437	hypothetical protein	4.09756	3.59403e-179
Cpin_2501	thiamine pyrophosphate protein TPP binding domain protein	4.08193	4.82943e-233
Cpin_4164	hypothetical protein	4.07171	1.00945e-272
Cpin_6643	hypothetical protein	4.06741	1.39708e-16
Cpin_1438	hypothetical protein	4.04307	4.56236e-42
Cpin_4152	Aldehyde dehydrogenase (NAD(+))	4.036	5.7181e-212
Cpin_4492	Radical SAM domain protein	4.02029	1.28199e-186
Cpin_4627	hypothetical protein	4.00656	5.22684e-70
Cpin_5190	amino acid adenylation domain protein	3.99392	3.71152e-195
Cpin_1288	acyl-CoA dehydrogenase domain protein	3.9885	1.05551e-130
Cpin_1703	conserved hypothetical protein	3.98335	8.47076e-98
Cpin_0021	transcriptional regulator, AraC family	3.9709	2.45465e-84
Cpin_0072	hypothetical protein	3.95775	2.26903e-187
Cpin_5674	Ricin B lectin	3.94924	1.59403e-37
Cpin_0454	TonB-dependent receptor plug	3.94605	4.63313e-231
Cpin_3187	hypothetical protein	3.94205	4.08745e-10
Cpin_3822	NADH-quinone oxidoreductase, E subunit	3.93859	0.000420666
Cpin_6880	TonB-dependent receptor plug	3.93729	2.41473e-242
Cpin_5374	hypothetical protein	3.90242	9.78044e-118
Cpin_5296	Beta-ketoacyl synthase	3.89828	3.67124e-37
Cpin_4493	monooxygenase FAD-binding	3.89458	4.85113e-123
Cpin_4522	putative lipoprotein	3.89283	3.22817e-135
Cpin_5297	KR domain protein	3.88978	5.99938e-26
Cpin_5294	Enoyl-CoA hydratase/isomerase	3.88601	6.14363e-13
Cpin_3169	hypothetical protein	3.8816	1.92752e-14
Cpin_1313	hypothetical protein	3.87289	2.07315e-185
Cpin_4981	conserved hypothetical protein	3.86497	6.6635e-14
Cpin_5301	Beta-ketoacyl synthase	3.85152	5.58668e-45
Cpin_6015	hypothetical protein	3.83634	2.208e-25
Cpin_4518	hypothetical protein	3.80684	2.19308e-50
Cpin_3150	hypothetical protein	3.80487	4.08541e-22
Cpin_5292	erythronolide synthase, Beta-ketoacyl-acyl- carrier-protein synthase I	3.79935	1.12806e-53
Cpin_1610	hypothetical protein	3.78945	7.1678e-88
Cpin_2817	conserved hypothetical protein	3.77941	6.34743e-46
Cpin_1020	RNA polymerase, sigma-24 subunit, ECF subfamily	3.76598	7.05942e-157
Cpin_5304	Acyl transferase	3.75253	1.08329e-36
Cpin_2953	hypothetical protein	3.7339	6.20887e-80
Cpin_5290	erythronolide synthase, 6-methylsalicylic acid synthase	3.7338	2.64774e-86
Cpin_6877	hypothetical protein	3.70748	2.21768e-82
Cpin_6684	hypothetical protein	3.69549	2.0074e-45
Cpin_5375	hypothetical protein	3.6943	4.26325e-13
Cpin_2279	methyltransferase FkbM family	3.69206	5.42737e-161
Cpin_3215	hypothetical protein	3.66226	5.70632e-43
Cpin_2278	exopolysaccharide biosynthesis polyprenyl glycosylphosphotransferase	3.648	1.55128e-122
Cpin_7258	protein of unknown function DUF81	3.64572	5.17339e-43
Cpin_1794	hypothetical protein	3.63799	4.31949e-68
Cpin_6645	hypothetical protein	3.63574	1.57085e-57
Cpin_0052	hypothetical protein	3.63326	7.62405e-20
Cpin_0022	glycoside hydrolase family 2 sugar binding	3.62835	1.94741e-18
Cpin_2587	hypothetical protein	3.62292	2.71961e-95
Cpin_3823	NADH dehydrogenase I, D subunit	3.60745	8.01636e-09
Cpin_5373	hypothetical protein	3.6068	2.51479e-72
Cpin_2295	hypothetical protein	3.60136	1.52534e-33
Cpin_0789	phenylacetate-CoA oxygenase, PaaI subunit	3.59852	3.06267e-109
Cpin_2009	Cellulase	3.59014	6.47967e-252
Cpin_0070	hypothetical protein	3.56905	1.005e-105
Cpin_2455	hypothetical protein	3.56011	1.46738e-79
Cpin_6159	Alpha-N-arabinofuranosidase	3.54745	7.86741e-102
Cpin_0453	RagB/SusD domain protein	3.54	2.45621e-129
Cpin_0068	HTTM domain protein	3.53448	1.30432e-48
Cpin_3805	glycoside hydrolase family 18	3.53223	9.30325e-119
Cpin_0790	phenylacetate-CoA oxygenase, PaaJ subunit	3.53218	2.29978e-73
Cpin_5306	NusG antitermination factor	3.52262	4.22824e-36
Cpin_6647	hypothetical protein	3.5127	1.60947e-58
Cpin_1750	glycoside hydrolase family 2 sugar binding	3.51023	6.87712e-43
Cpin_2796	coagulation factor 5/8 type domain protein	3.50929	4.57212e-185
Cpin_6085	phosphoesterase PA-phosphatase related	3.50758	2.68044e-123
Cpin_1136	phenylacetic acid degradation protein paaN	3.50235	8.28358e-246
Cpin_1525	Glu/Leu/Phe/Val dehydrogenase	3.49589	1.41341e-213
Cpin_5289	KR domain protein	3.46329	1.59038e-56
Cpin_5291	erythronolide synthase, Mycocerosate synthase	3.46227	2.10321e-78
Cpin_3007	hypothetical protein	3.43802	4.54006e-22
Cpin_1608	collagen triple helix repeat protein	3.4374	7.52392e-127
Cpin_1491	hypothetical protein	3.43424	1.54394e-109
Cpin_3006	YD repeat protein	3.43312	1.50198e-59
Cpin_6685	hypothetical protein	3.39579	6.7464e-50
Cpin_6683	RagB/SusD domain protein	3.39262	9.1479e-54
Cpin_6682	TonB-dependent receptor plug	3.38984	3.70738e-123
Cpin_1264	protein of unknown function DUF1573	3.37859	2.50988e-149
Cpin_3725	TonB-dependent receptor	3.36949	1.74903e-238
Cpin_3489	hypothetical protein	3.36823	2.48884e-27
Cpin_0167	Endothelin-converting enzyme 1	3.36707	8.21217e-234
Cpin_6068	response regulator receiver protein	3.34867	8.21949e-21
Cpin_3005	hypothetical protein	3.34804	4.79806e-27
Cpin_4517	hypothetical protein	3.34739	1.09773e-69
Cpin_3821	NADH-quinone oxidoreductase, F subunit	3.33215	5.27091e-07
Cpin_4516	hypothetical protein	3.31596	3.90322e-100
Cpin_2135	hypothetical protein	3.31428	1.6517e-47
Cpin_4771	response regulator receiver protein	3.30194	7.18589e-19
Cpin_2605	glycoside hydrolase family 2 sugar binding	3.30193	5.8135e-102
Cpin_3250	DNA/RNA non-specific endonuclease	3.29391	1.04058e-79
Cpin_1778	RagB/SusD domain protein	3.29257	5.83926e-27
Cpin_3791	Cupin 2 conserved barrel domain protein	3.27665	1.75222e-15
Cpin_5305	PfaD family protein	3.2705	4.7845e-64
Cpin_3444	NCS1 nucleoside transporter family	3.26792	2.20816e-83
Cpin_6493	hypothetical protein	3.26165	8.85822e-22
Cpin_4454	DinB family protein	3.25216	1.17371e-120
Cpin_3188	hypothetical protein	3.25198	5.79098e-09
Cpin_4980	putative integral membrane protein	3.25197	8.54394e-28
Cpin_5472	hypothetical protein	3.24167	2.03063e-10
Cpin_3202	hypothetical protein	3.23425	0.00542916
Cpin_3267	peptidase S8 and S53 subtilisin kexin sedolisin	3.22602	3.43789e-137
Cpin_6292	Arginase/agmatinase/formiminoglutamase	3.20732	5.09644e-87
Cpin_6318	hypothetical protein	3.20542	1.89461e-07
Cpin_2265	hypothetical protein	3.18898	3.68604e-47
Cpin_3815	proton-translocating NADH-quinone oxidoreductase, chain L	3.18801	9.57891e-08
Cpin_5835	TonB-dependent receptor plug	3.18517	5.06996e-72
Cpin_3485	hypothetical protein	3.18398	9.95182e-20
Cpin_6597	Heavy metal transport/detoxification protein	3.1837	3.05992e-75
Cpin_4911	Spore coat protein CotH	3.15341	1.35408e-37
Cpin_4975	TonB-dependent receptor plug	3.14929	1.41037e-32
Cpin_4151	protein of unknown function DUF779	3.1472	2.00985e-58
Cpin_3208	hypothetical protein	3.14026	7.2538e-81
Cpin_4519	hypothetical protein	3.13854	8.09476e-52
Cpin_3173	histidine kinase	3.13473	1.38684e-84
Cpin_6984	protein of unknown function DUF450	3.12771	4.16395e-25
Cpin_2413	hypothetical protein	3.12689	9.53999e-36
Cpin_5372	hypothetical protein	3.10377	5.94921e-79
Cpin_2224	3-hydroxybutyryl-CoA dehydrogenase	3.1022	1.61314e-103
Cpin_1299	transcriptional regulator, AraC family	3.10154	3.93968e-39
Cpin_5720	conserved hypothetical protein	3.09923	2.65232e-38
Cpin_2264	TonB-dependent receptor plug	3.08042	2.04023e-70
Cpin_1266	hypothetical protein	3.07969	9.3648e-76
Cpin_4515	hypothetical protein	3.07396	4.65092e-51
Cpin_2287	polysaccharide export protein	3.07254	1.24516e-144
Cpin_2104	hypothetical protein	3.0694	1.4753e-78
Cpin_4631	protein of unknown function DUF805	3.06828	8.43139e-09
Cpin_3446	Nitrilase/cyanide hydratase and apolipoprotein N- acyltransferase	3.05569	7.41874e-61
Cpin_1795	transcriptional regulator, AraC family	3.05426	2.6593e-34
Cpin_3218	peptidase S9 prolyl oligopeptidase active site domain protein	3.04763	2.47923e-76
Cpin_5857	protein of unknown function DUF892	3.04197	3.01054e-06
Cpin_2154	aminotransferase class-III	3.01599	4.0023e-97
Cpin_3203	hypothetical protein	3.01492	1.16336e-15
Cpin_5685	TonB-dependent receptor	3.01229	7.88299e-37
Cpin_0010	two component transcriptional regulator, LuxR family	3.00769	2.18401e-11
Cpin_1538	Transketolase central region	3.00462	4.56242e-128
Cpin_0024	hypothetical protein	2.99474	0.00105003
Cpin_5836	RagB/SusD domain protein	2.98882	1.47888e-54
Cpin_2795	peptidase C14 caspase catalytic subunit p20	2.98297	5.02253e-68
Cpin_2286	capsular exopolysaccharide family	2.98171	3.51328e-162
Cpin_0137	hypothetical protein	2.9816	3.16366e-17
Cpin_6668	hypothetical protein	2.98025	1.39794e-99
Cpin_5757	hypothetical protein	2.97824	1.34929e-28
Cpin_2277	glycosyl transferase group 1	2.97763	9.05116e-37
Cpin_3448	dihydroorotate dehydrogenase family protein	2.97701	1.07671e-68
Cpin_3334	hypothetical protein	2.96259	2.51167e-100
Cpin_5834	PKD domain-containing protein	2.96144	1.72605e-28
Cpin_2540	hypothetical protein	2.95723	4.90118e-19
Cpin_1777	TonB-dependent receptor plug	2.95049	3.18837e-44
Cpin_1780	hypothetical protein	2.94584	1.72261e-16
Cpin_1779	Carbohydrate binding family 6	2.94321	5.04964e-35
Cpin_4292	hypothetical protein	2.94296	2.78062e-28
Cpin_0069	hypothetical protein	2.93096	5.97867e-16
Cpin_7194	hypothetical protein	2.92987	9.70286e-13
Cpin_3969	glycosyl transferase group 1	2.92615	4.05203e-35
Cpin_5935	TonB-dependent receptor plug	2.92456	3.46094e-157
Cpin_6014	hypothetical protein	2.92135	9.93734e-21
Cpin_4909	coagulation factor 5/8 type domain protein	2.91064	2.7303e-93
Cpin_2288	acyltransferase 3	2.90912	1.41789e-114
Cpin_5471	Phosphatidylinositol diacylglycerol-lyase	2.90815	1.13613e-07
Cpin_1783	hypothetical protein	2.90338	2.65352e-24
Cpin_2125	Ricin B lectin	2.90071	9.49082e-12
Cpin_4908	hypothetical protein	2.89397	8.03917e-69
Cpin_2282	hemolytic protein HlpA-like protein	2.88429	3.05939e-106
Cpin_2281	hypothetical protein	2.86598	4.11099e-117
Cpin_2283	conserved hypothetical protein	2.86514	3.49209e-64
Cpin_2296	L-ascorbate oxidase	2.86043	1.50361e-36
Cpin_2589	hypothetical protein	2.85577	2.02383e-07
Cpin_2284	hypothetical protein	2.84107	2.89617e-75
Cpin_2099	hypothetical protein	2.83154	3.55459e-36
Cpin_1782	RagB/SusD domain protein	2.82994	1.57795e-20
Cpin_0060	transcriptional regulator, AraC family	2.81675	1.52886e-16
Cpin_1121	conserved hypothetical protein	2.81061	4.69301e-14
Cpin_5005	short-chain dehydrogenase/reductase SDR	2.79999	1.41483e-11
Cpin_2101	hypothetical protein	2.79934	2.3575e-58
Cpin_5163	hypothetical protein	2.7982	8.28486e-11
Cpin_4514	hypothetical protein	2.78191	2.87205e-29
Cpin_5656	hypothetical protein	2.77718	2.69153e-37
Cpin_4290	hypothetical protein	2.77509	3.35106e-05
Cpin_1560	peptidase C14 caspase catalytic subunit p20	2.76766	3.00524e-07
Cpin_2153	Alcohol dehydrogenase GroES domain protein	2.76463	4.90941e-74
Cpin_6772	OHCU decarboxylase	2.76182	4.14253e-59
Cpin_4061	hypothetical protein	2.76132	2.3818e-28
Cpin_2991	hypothetical protein	2.75467	2.22199e-12
Cpin_6291	acyl-CoA dehydrogenase domain protein	2.73275	2.00011e-118
Cpin_0424	hypothetical protein	2.72884	2.61892e-10
Cpin_5196	two component transcriptional regulator, LuxR family	2.72631	1.29855e-47
Cpin_5167	hypothetical protein	2.72238	9.47097e-66
Cpin_1781	TonB-dependent receptor plug	2.72113	3.35633e-46
Cpin_6644	hypothetical protein	2.71527	1.29505e-18
Cpin_6067	hypothetical protein	2.71207	7.64294e-08
Cpin_6443	acetyl-CoA acetyltransferase	2.70882	7.17542e-129
Cpin_0062	hypothetical protein	2.7034	1.83637e-14
Cpin_5262	hypothetical protein	2.69481	4.23691e-31
Cpin_1236	O-methyltransferase involved in polyketide biosynthesis	2.69384	2.66871e-39
Cpin_0044	RNA polymerase, sigma-24 subunit, ECF subfamily	2.68593	2.68799e-38
Cpin_4926	RhaT l-rhamnose-proton symport 2	2.67495	3.30846e-20
Cpin_1785	type I phosphodiesterase/nucleotide pyrophosphatase	2.67404	1.33068e-21
Cpin_5256	hypothetical protein	2.67252	4.1295e-11
Cpin_0049	hypothetical protein	2.67144	1.43214e-10
Cpin_3009	hypothetical protein	2.66991	4.29817e-66
Cpin_2815	hypothetical protein	2.66813	4.51532e-14
Cpin_0311	NAD-dependent epimerase/dehydratase	2.66654	2.05785e-42
Cpin_3675	DoxX family protein	2.66626	1.10242e-42
Cpin_3207	RagB/SusD domain protein	2.66387	4.32859e-30
Cpin_2152	Haloacid dehalogenase domain protein hydrolase	2.66206	6.93965e-61
Cpin_0618	hypothetical protein	2.65727	2.27592e-45
Cpin_6960	Deoxyribodipyrimidine photo-lyase	2.65596	1.09996e-76
Cpin_3016	Integrase catalytic region	2.65531	1.25496e-44
Cpin_7053	two component transcriptional regulator, winged helix family	2.65209	2.48541e-61
Cpin_5257	tail sheath protein	2.64999	1.38543e-37
Cpin_0329	hypothetical protein	2.64904	1.34126e-13
Cpin_4915	conserved hypothetical protein	2.64253	4.53538e-108
Cpin_1784	hypothetical protein	2.64003	1.94361e-22
Cpin_2290	methyltransferase FkbM family	2.6379	2.2937e-55
Cpin_1351	transcriptional regulator, AraC family	2.6374	1.49103e-19
Cpin_5255	hypothetical protein	2.63293	1.46177e-21
Cpin_2620	hypothetical protein	2.63024	0.00538207
Cpin_5346	lipase class 3	2.62165	4.4665e-53
Cpin_3445	dihydropyrimidinase	2.61876	7.97884e-53
Cpin_6086	Peptidoglycan-binding domain 1 protein	2.61725	3.22435e-27
Cpin_4197	peptidase domain protein	2.61513	3.15545e-83
Cpin_0063	transcriptional regulator, AraC family	2.61113	1.43053e-62
Cpin_2642	hypothetical protein	2.59958	3.5214e-15
Cpin_3735	hypothetical protein	2.59244	2.40949e-72
Cpin_0787	phenylacetate-CoA oxygenase, PaaG subunit	2.59111	5.34813e-82
Cpin_2816	serine protease	2.59029	7.22754e-09
Cpin_4167	DinB family protein	2.59026	1.68024e-30
Cpin_1439	Lanthionine synthetase C family protein	2.58731	7.65141e-48
Cpin_6622	hypothetical protein	2.58327	0.00940697
Cpin_4907	hypothetical protein	2.58118	1.41766e-25
Cpin_5259	hypothetical protein	2.58116	3.14858e-12
Cpin_5420	4-hydroxyphenylpyruvate dioxygenase	2.5711	9.21341e-64
Cpin_2008	imidazolonepropionase	2.57046	2.04311e-36
Cpin_0013	hypothetical protein	2.56568	1.17042e-15
Cpin_3155	hypothetical protein	2.56076	0.00901098
Cpin_4906	HPr kinase	2.55957	1.29623e-21
Cpin_0617	fatty acid hydroxylase	2.54721	7.11949e-57
Cpin_1405	anti-FecI sigma factor, FecR	2.54569	1.13521e-77
Cpin_4904	Asparagine synthase (glutamine-hydrolyzing)	2.5448	1.0687e-54
Cpin_2289	conserved hypothetical protein	2.54449	9.19928e-61
Cpin_7091	protein of unknown function DUF458	2.53894	2.25969e-52
Cpin_5619	Squalene/phytoene synthase	2.53801	2.05055e-08
Cpin_6172	hypothetical protein	2.53538	7.93863e-47
Cpin_1406	RNA polymerase, sigma-24 subunit, ECF subfamily	2.52885	4.66959e-51
Cpin_3443	aminotransferase class-III	2.52692	5.82691e-63
Cpin_0558	secretion protein HlyD family protein	2.5254	3.7505e-108
Cpin_7124	dihydrolipoamide dehydrogenase	2.5224	4.55118e-21
Cpin_0342	hypothetical protein	2.51914	9.88175e-07
Cpin_2285	polysaccharide biosynthesis protein	2.51899	1.39844e-83
Cpin_4895	hypothetical protein	2.51895	2.23839e-40
Cpin_3270	glycosyl transferase family 8	2.51654	1.0353e-32
Cpin_1889	anti-FecI sigma factor, FecR	2.51097	7.08626e-91
Cpin_1304	hypothetical protein	2.50984	2.41367e-28
Cpin_1578	glycosyl hydrolase family 88	2.50719	5.49234e-45
Cpin_3447	FAD-dependent pyridine nucleotide-disulphide oxidoreductase	2.50603	8.2523e-35
Cpin_6774	conserved hypothetical protein	2.50574	1.50772e-61
Cpin_4905	conserved hypothetical protein	2.49666	2.49973e-15
Cpin_5756	hypothetical protein	2.49549	5.98539e-14
Cpin_2007	urocanate hydratase	2.49022	6.93724e-58
Cpin_0410	oxidoreductase FAD/NAD(P)-binding domain protein	2.48967	4.30853e-37
Cpin_3216	hypothetical protein	2.48801	1.78475e-07
Cpin_2102	histidine kinase	2.48461	2.31032e-51
Cpin_6773	hydroxyisourate hydrolase	2.47953	2.77643e-17
Cpin_4203	response regulator receiver protein	2.47831	1.77498e-09
Cpin_2006	histidine ammonia-lyase	2.47741	1.18369e-66
Cpin_7102	small GTP-binding protein	2.47267	1.56855e-24
Cpin_2280	glycosyl transferase group 1	2.46783	1.22125e-64
Cpin_5261	hypothetical protein	2.45344	1.88142e-27
Cpin_3629	peptidase S8 and S53 subtilisin kexin sedolisin	2.44733	3.35593e-38
Cpin_7138	hypothetical protein	2.43606	2.28159e-32
Cpin_4745	acyltransferase 3	2.42822	1.68429e-74
Cpin_3199	hypothetical protein	2.42399	0.00920436
Cpin_5993	hypothetical protein	2.42318	9.9174e-20
Cpin_4901	formyl transferase domain protein	2.41984	2.39673e-59
Cpin_6767	Xanthine and CO dehydrogenase maturation factor XdhC/CoxF family-like protein	2.41784	6.82606e-33
Cpin_3177	hypothetical protein	2.40788	0.000585717
Cpin_5116	Licheninase	2.40726	2.61838e-89
Cpin_3819	NADH dehydrogenase (quinone)	2.40479	0.00345424
Cpin_2689	heavy metal efflux pump, CzcA family	2.40317	1.19688e-45
Cpin_0549	Fibronectin type III domain protein	2.40072	3.52383e-116
Cpin_5237	AAA ATPase central domain protein	2.3999	8.63535e-17
Cpin_2266	alkyl hydroperoxide reductase/ Thiol specific antioxidant/ Mal allergen	2.39823	6.53782e-27
Cpin_0548	hypothetical protein	2.39707	3.18639e-78
Cpin_5837	hypothetical protein	2.39521	2.39406e-23
Cpin_4925	rhamnulose-1-phosphate aldolase/alcohol dehydrogenase	2.39444	8.49956e-33
Cpin_2992	hypothetical protein	2.38741	5.46038e-07
Cpin_4219	ATP-dependent endonuclease, OLD family	2.38716	8.31561e-81
Cpin_0064	UDP-galactopyranose mutase	2.3862	4.20145e-28
Cpin_6416	Rhs element Vgr protein	2.37618	1.74954e-100
Cpin_3168	hypothetical protein	2.37606	0.00355433
Cpin_3970	response regulator receiver protein	2.37446	4.35649e-14
Cpin_5285	FAD linked oxidase domain protein	2.37342	2.33832e-08
Cpin_5664	transcriptional regulator, AraC family	2.3668	5.3131e-24
Cpin_5253	conserved hypothetical protein	2.36605	1.604e-13
Cpin_5629	short-chain dehydrogenase/reductase SDR	2.36505	5.48139e-18
Cpin_1887	hypothetical protein	2.35412	4.41771e-33
Cpin_5254	conserved hypothetical protein	2.34955	1.66894e-10
Cpin_5659	metal dependent phosphohydrolase	2.34592	3.39435e-12
Cpin_5009	hypothetical protein	2.34289	0.00030258
Cpin_2588	PKD domain containing protein	2.34136	1.7917e-40
Cpin_4168	3-demethylubiquinone-9 3-methyltransferase	2.33999	5.24692e-29
Cpin_0547	OmpA/MotB domain protein	2.33829	2.66256e-95
Cpin_0294	hypothetical protein	2.33813	5.04088e-29
Cpin_4098	cytochrome P450	2.33721	8.84117e-25
Cpin_4636	RagB/SusD domain protein	2.33674	4.61366e-16
Cpin_5408	putative signal transduction protein with CBS domains	2.33019	6.99341e-43
Cpin_3602	conserved hypothetical protein	2.32933	1.74426e-05
Cpin_4374	hypothetical protein	2.32888	3.99216e-08
Cpin_0058	RNA polymerase, sigma-24 subunit, ECF subfamily	2.3254	2.59655e-14
Cpin_5248	GPW/gp25 family protein	2.32386	6.77134e-07
Cpin_1494	TonB-dependent receptor plug	2.32317	1.4339e-97
Cpin_3204	anti-FecI sigma factor, FecR	2.31374	6.61871e-20
Cpin_6405	putative histone H1-like protein	2.31263	4.1565e-21
Cpin_6768	urate oxidase	2.30753	8.65999e-34
Cpin_0045	anti-FecI sigma factor	2.3049	4.4463e-22
Cpin_4289	glycoside hydrolase family 5	2.30236	5.29702e-15
Cpin_6069	signal transduction histidine kinase	2.3003	4.54341e-15
Cpin_2214	hypothetical protein	2.29589	2.40894e-26
Cpin_0019	hypothetical protein	2.29567	0.00912968
Cpin_4293	hypothetical protein	2.29558	4.83278e-14
Cpin_4188	alpha-L-rhamnosidase	2.29119	3.17811e-51
Cpin_3442	methylmalonate-semialdehyde dehydrogenase	2.29101	3.83308e-64
Cpin_7173	von Willebrand factor type A	2.28896	6.56333e-30
Cpin_2263	RNA polymerase, sigma-24 subunit, ECF subfamily	2.28771	3.06004e-62
Cpin_5245	hypothetical protein	2.28602	5.00203e-09
Cpin_5246	Carbohydrate-binding family V/XII	2.2858	4.5413e-19
Cpin_0014	peptidase C14 caspase catalytic subunit p20	2.28455	1.47877e-23
Cpin_6415	hypothetical protein	2.27598	2.60771e-49
Cpin_4914	YapH protein	2.27567	4.55023e-86
Cpin_5663	Ricin B lectin	2.27145	8.60289e-14
Cpin_0015	hypothetical protein	2.26882	6.39598e-19
Cpin_4917	hypothetical protein	2.26715	5.83533e-31
Cpin_6065	hypothetical protein	2.2666	0.00116137
Cpin_1495	RagB/SusD domain protein	2.26575	6.27081e-47
Cpin_3212	hypothetical protein	2.26073	1.653e-08
Cpin_2955	hypothetical protein	2.25507	5.38749e-13
Cpin_0023	hypothetical protein	2.25477	0.000672699
Cpin_3487	peptidase M10A and M12B matrixin and adamalysin	2.25184	8.14845e-33
Cpin_1075	RNA polymerase, sigma-24 subunit, ECF subfamily	2.24824	6.05741e-24
Cpin_3180	hypothetical protein	2.24692	9.06196e-05
Cpin_2267	hypothetical protein	2.2428	4.91663e-05
Cpin_2993	hypothetical protein	2.24181	5.69851e-07
Cpin_4726	Inositol oxygenase	2.23967	4.85274e-56
Cpin_1559	hypothetical protein	2.23953	7.24507e-12
Cpin_5238	hypothetical protein	2.23566	4.56579e-12
Cpin_5243	hypothetical protein	2.23301	1.75335e-08
Cpin_0061	glycoside hydrolase family 2 sugar binding	2.23059	1.24727e-29
Cpin_4637	TonB-dependent receptor	2.22758	7.36707e-28
Cpin_3189	hypothetical protein	2.22607	3.45602e-05
Cpin_4144	YD repeat protein	2.22248	3.13013e-10
Cpin_0088	hypothetical protein	2.22147	1.34509e-52
Cpin_5222	hypothetical protein	2.2165	3.75122e-19
Cpin_5197	hypothetical protein	2.21592	0.00843494
Cpin_5660	hypothetical protein	2.21561	4.22052e-12
Cpin_5661	hypothetical protein	2.21347	8.61702e-17
Cpin_7127	hypothetical protein	2.21178	3.93984e-39
Cpin_1436	Lantibiotic dehydratase domain protein	2.21078	3.45518e-58
Cpin_1680	hypothetical protein	2.20912	2.98942e-41
Cpin_2825	conserved hypothetical protein	2.20333	0.000455331
Cpin_7092	hypothetical protein	2.19611	9.18874e-21
Cpin_6057	hypothetical protein	2.19279	6.61028e-59
Cpin_2319	transcriptional regulator, AraC family	2.19253	3.80789e-51
Cpin_6021	Activator of Hsp90 ATPase 1 family protein	2.18507	2.59946e-17
Cpin_0557	drug resistance transporter, EmrB/QacA subfamily	2.1809	1.26858e-70
Cpin_6490	pyridine nucleotide transhydrogenase subunit alpha	2.17763	1.14985e-15
Cpin_5309	conserved hypothetical protein	2.17542	1.94945e-07
Cpin_5618	fatty acid hydroxylase	2.17168	0.000123361
Cpin_4405	HHIPL1; HHIP-like 1	2.17156	3.6761e-24
Cpin_0514	conserved hypothetical protein	2.17087	4.4165e-57
Cpin_2151	major facilitator superfamily MFS_1	2.16847	6.09924e-38
Cpin_3556	hypothetical protein	2.16594	3.55997e-06
Cpin_0292	hypothetical protein	2.16327	0.00388485
Cpin_6283	cyclase/dehydrase	2.16304	8.84982e-24
Cpin_0032	hypothetical protein	2.16302	3.074e-07
Cpin_1748	conserved hypothetical protein	2.16178	2.48506e-17
Cpin_1492	response regulator receiver protein	2.15677	3.53277e-08
Cpin_4961	pyridine nucleotide-disulphide oxidoreductase dimerisation region	2.15488	3.02405e-60
Cpin_2866	glycoside hydrolase family 43	2.15486	5.51056e-26
Cpin_0156	fatty acid desaturase	2.15358	5.68116e-21
Cpin_5100	cytochrome c class I	2.15342	1.66952e-05
Cpin_3654	Methylcrotonoyl-CoA carboxylase	2.14842	1.77722e-85
Cpin_5097	hypothetical protein	2.14664	3.84166e-28
Cpin_4973	hypothetical protein	2.1421	0.000283069
Cpin_0016	peptidase C14 caspase catalytic subunit p20	2.14035	6.3374e-09
Cpin_2307	PKD domain containing protein	2.13789	1.8487e-64
Cpin_4916	hypothetical protein	2.137	1.68078e-91
Cpin_0296	hypothetical protein	2.13251	2.11505e-08
Cpin_5850	chitinase	2.13095	3.12565e-12
Cpin_3186	hypothetical protein	2.13073	4.28168e-09
Cpin_5247	hypothetical protein	2.1293	1.57897e-23
Cpin_4384	conserved hypothetical protein	2.12479	8.27924e-08
Cpin_6962	3-oxoacid CoA-transferase, B subunit	2.1208	3.17402e-32
Cpin_4398	PKD domain containing protein	2.11896	2.93517e-38
Cpin_3509	conserved hypothetical protein	2.11378	1.94104e-47
Cpin_5055	response regulator receiver protein	2.11292	5.0012e-10
Cpin_0031	Protoporphyrinogen oxidase-like protein	2.10829	2.23203e-11
Cpin_3820	NADH-quinone oxidoreductase, chain G	2.10728	2.77533e-10
Cpin_0298	hypothetical protein	2.10511	1.69109e-36
Cpin_2234	putative lipoprotein	2.1008	1.18634e-16
Cpin_5856	hypothetical protein	2.10022	2.34048e-25
Cpin_3824	NADH-quinone oxidoreductase, B subunit	2.10011	0.00187521
Cpin_0287	hypothetical protein	2.09777	5.75231e-35
Cpin_2854	hypothetical protein	2.09584	9.31039e-44
Cpin_5250	Rhs element Vgr protein	2.09447	5.59305e-16
Cpin_1301	conserved hypothetical protein	2.09343	3.8834e-28
Cpin_0290	hypothetical protein	2.09341	7.69405e-11
Cpin_6063	hypothetical protein	2.09121	0.000231407
Cpin_3393	hypothetical protein	2.08931	0.000733944
Cpin_2202	hypothetical protein	2.08856	9.06348e-08
Cpin_6075	Cupin 2 conserved barrel domain protein	2.08696	3.36183e-18
Cpin_0343	hypothetical protein	2.08439	1.17375e-05
Cpin_2233	hypothetical protein	2.08146	4.07592e-13
Cpin_3486	hypothetical protein	2.0807	3.28241e-51
Cpin_2542	serine/threonine protein kinase	2.06527	6.49263e-05
Cpin_5657	glycosyl transferase family 2	2.0639	1.04019e-11
Cpin_3170	transcriptional regulator, AraC family	2.06389	7.81065e-32
Cpin_4965	conserved hypothetical protein	2.06123	4.08249e-60
Cpin_0050	hypothetical protein	2.06105	3.27158e-19
Cpin_5242	hypothetical protein	2.06093	9.50101e-12
Cpin_7074	conserved hypothetical protein	2.05967	1.15772e-65
Cpin_4894	hypothetical protein	2.05916	2.07823e-32
Cpin_2215	response regulator receiver protein	2.05883	5.38384e-05
Cpin_3363	transcriptional regulator, AraC family	2.05862	9.53105e-55
Cpin_5428	hypothetical protein	2.05263	1.11256e-08
Cpin_6414	conserved hypothetical protein	2.05171	8.03504e-33
Cpin_2019	hypothetical protein	2.04869	7.69713e-65
Cpin_4220	conserved hypothetical protein	2.04651	1.44026e-35
Cpin_5658	hypothetical protein	2.04471	2.57744e-08
Cpin_4397	hypothetical protein	2.03898	2.45274e-12
Cpin_6064	hypothetical protein	2.03538	2.48837e-13
Cpin_2994	hypothetical protein	2.03041	0.0021713
Cpin_2990	hypothetical protein	2.02491	7.27477e-15
Cpin_0289	hypothetical protein	2.02224	5.89284e-18
Cpin_1038	acyl-CoA dehydrogenase domain protein	2.02192	7.15627e-84
Cpin_0559	outer membrane efflux protein	2.02074	4.02094e-58
Cpin_4962	ABC transporter related	2.01372	2.90423e-41
Cpin_6940	PKD domain containing protein	2.01332	1.75839e-25
Cpin_7225	hypothetical protein	2.0128	5.77408e-15
Cpin_0457	hypothetical protein	2.0043	4.10161e-47
Cpin_5915	two component transcriptional regulator, LuxR family	2.00422	4.20882e-10
Cpin_5251	conserved hypothetical protein	2.00373	4.00092e-12
Cpin_5199	peptidase M56 BlaR1	2.00361	1.99563e-53
Cpin_3012	conserved hypothetical protein	2.0029	2.2699e-28
Cpin_1135	YceI family protein	1.9994	1.67034e-66
Cpin_4394	PKD domain containing protein	1.99602	1.01255e-60
Cpin_0196	amino acid/peptide transporter	1.99595	1.21202e-76
Cpin_4000	transglutaminase domain protein	1.9954	4.10893e-34
Cpin_3374	alanine dehydrogenase/PNT domain protein	1.9934	6.42338e-33
Cpin_5239	Cobyrinic acid ac-diamide synthase	1.99174	1.45652e-07
Cpin_2824	acyltransferase 3	1.98944	4.82873e-07
Cpin_3251	hypothetical protein	1.98904	2.4833e-47
Cpin_4362	short-chain dehydrogenase/reductase SDR	1.98579	3.5318e-07
Cpin_5286	hypothetical protein	1.98419	0.00303348
Cpin_4760	oxidoreductase domain protein	1.98377	1.54592e-66
Cpin_6657	conserved hypothetical protein	1.97908	7.85635e-17
Cpin_2487	parallel beta-helix repeat protein	1.97783	2.25474e-05
Cpin_3813	proton-translocating NADH-quinone oxidoreductase, chain N	1.97768	0.000823281
Cpin_2739	TonB-dependent receptor plug	1.97625	1.87285e-86
Cpin_0030	alkyl hydroperoxide reductase/ Thiol specific antioxidant/ Mal allergen	1.97332	0.00352805
Cpin_2989	hypothetical protein	1.97308	2.40966e-06
Cpin_4099	histidine kinase	1.96864	1.77964e-20
Cpin_4943	transcriptional regulator, XRE family	1.96672	0.000275215
Cpin_6641	hypothetical protein	1.96638	3.6646e-22
Cpin_5355	flavoprotein WrbA	1.96356	6.54629e-40
Cpin_4610	RagB/SusD domain protein	1.95974	0.0044118
Cpin_4520	conserved hypothetical protein	1.95884	3.21641e-07
Cpin_1196	von Willebrand factor type A	1.94983	2.20412e-25
Cpin_6667	hypothetical protein	1.94857	9.81635e-28
Cpin_6418	YD repeat-containing protein	1.94452	7.07565e-60
Cpin_4276	hypothetical protein	1.94385	5.533e-10
Cpin_0293	hypothetical protein	1.94234	9.36585e-05
Cpin_2312	hypothetical protein	1.93993	2.17175e-39
Cpin_5679	PKD domain containing protein	1.93989	2.37682e-07
Cpin_5926	TonB-dependent receptor	1.93914	8.46562e-57
Cpin_5617	lycopene cyclase domain protein	1.93536	0.000261619
Cpin_0288	hypothetical protein	1.92919	5.41908e-05
Cpin_4983	hypothetical protein	1.92914	1.69594e-13
Cpin_0993	protein of unknown function DUF892	1.92794	5.2713e-12
Cpin_4753	polysaccharide biosynthesis protein CapD	1.92787	8.7622e-46
Cpin_0592	Enoyl-CoA hydratase/isomerase	1.92428	1.96281e-29
Cpin_0387	protein of unknown function DUF344	1.92208	1.80687e-21
Cpin_6198	V-type H(+)-translocating pyrophosphatase	1.92083	2.26703e-73
Cpin_3013	conserved hypothetical protein	1.91901	3.21087e-49
Cpin_3561	hypothetical protein	1.91878	6.04643e-14
Cpin_2103	two component transcriptional regulator, LuxR family	1.91817	1.98685e-12
Cpin_3810	hypothetical protein	1.91386	2.1422e-05
Cpin_5474	hypothetical protein	1.9131	0.000189733
Cpin_2305	hypothetical protein	1.91296	7.50778e-54
Cpin_0026	hypothetical protein	1.91028	4.12305e-11
Cpin_4100	Terpene synthase metal-binding domain protein	1.9083	2.18403e-06
Cpin_0458	TonB-dependent receptor plug	1.90532	2.67233e-40
Cpin_0317	band 7 protein	1.90472	0.000241208
Cpin_2907	two component transcriptional regulator, LuxR family	1.90275	2.15114e-09
Cpin_3217	conserved hypothetical protein	1.89977	0.0003699
Cpin_6413	hypothetical protein	1.8968	5.08824e-51
Cpin_2462	hypothetical protein	1.8958	2.12e-18
Cpin_6771	Cupin 2 conserved barrel domain protein	1.89442	2.37553e-27
Cpin_6417	hypothetical protein	1.88992	8.05223e-43
Cpin_7065	GreA/GreB family elongation factor	1.88978	4.59825e-60
Cpin_1556	two component transcriptional regulator, LuxR family	1.88913	6.21192e-11
Cpin_2216	hypothetical protein	1.88896	1.13993e-14
Cpin_4221	hydrolase (metallo-beta-lactamase superfamily)-like protein	1.88669	8.21093e-15
Cpin_6963	3-oxoacid CoA-transferase, A subunit	1.88131	1.97711e-38
Cpin_2910	hypothetical protein	1.87569	1.19691e-05
Cpin_1894	hypothetical protein	1.87542	2.5737e-10
Cpin_4017	phosphoesterase PA-phosphatase related	1.86982	2.63818e-56
Cpin_5641	hypothetical protein	1.86539	2.33865e-44
Cpin_0649	TM2 domain containing protein	1.85804	4.60798e-24
Cpin_1561	protein of unknown function DUF323	1.85683	0.000150828
Cpin_0299	hypothetical protein	1.84989	2.64468e-20
Cpin_4126	glycoside hydrolase family 16	1.84746	6.57799e-25
Cpin_2456	hypothetical protein	1.84608	7.11473e-26
Cpin_4117	hypothetical protein	1.84553	1.40911e-21
Cpin_3651	glycoside hydrolase family 76	1.84335	9.47087e-33
Cpin_4612	peptidase S9 prolyl oligopeptidase active site domain protein	1.83977	1.93733e-08
Cpin_1126	iron-containing alcohol dehydrogenase	1.83407	2.90304e-45
Cpin_0948	transport-associated	1.83193	7.49245e-26
Cpin_4232	ribosomal protein L11 methyltransferase	1.82759	0.00260071
Cpin_6766	Xanthine dehydrogenase	1.82618	1.25543e-35
Cpin_5900	hypothetical protein	1.82555	1.74911e-05
Cpin_4848	RagB/SusD domain protein	1.81703	0.00377662
Cpin_0136	TonB-dependent receptor plug	1.81653	3.91436e-07
Cpin_5640	hypothetical protein	1.81516	2.3159e-18
Cpin_7089	domain of unknown function DUF1731	1.81158	1.50141e-20
Cpin_4195	FG-GAP repeat protein	1.80845	1.68262e-18
Cpin_1893	TonB-dependent receptor plug	1.8069	2.99101e-09
Cpin_4918	hypothetical protein	1.80613	1.39724e-38
Cpin_3206	TonB-dependent receptor plug	1.80356	2.67276e-20
Cpin_1689	hypothetical protein	1.80043	3.38536e-23
Cpin_5620	phytoene desaturase	1.79881	8.87129e-11
Cpin_3249	hypothetical protein	1.79856	4.40797e-07
Cpin_5249	PAAR repeat-containing protein	1.79778	0.00174904
Cpin_3263	outer membrane chaperone Skp (OmpH)	1.79585	1.68151e-18
Cpin_6083	hypothetical protein	1.79278	9.32121e-31
Cpin_4376	hypothetical protein	1.78793	3.12977e-05
Cpin_5718	hypothetical protein	1.78428	0.00296515
Cpin_2740	TonB-dependent receptor plug	1.77761	5.94819e-15
Cpin_4375	hypothetical protein	1.77715	0.00299702
Cpin_3753	Carbohydrate binding family 6	1.77568	1.4715e-54
Cpin_6727	ASPIC/UnbV domain protein	1.77291	9.60474e-13
Cpin_6314	hypothetical protein	1.77272	2.94815e-07
Cpin_4379	conserved hypothetical protein	1.7685	3.8823e-06
Cpin_6419	hypothetical protein	1.76732	7.1848e-48
Cpin_6721	conserved hypothetical protein	1.76261	6.74316e-70
Cpin_6567	anti-FecI sigma factor, FecR	1.76208	1.58801e-44
Cpin_4849	TonB-dependent receptor plug	1.76201	2.63868e-06
Cpin_2415	phosphoesterase PA-phosphatase related	1.75892	0.00073856
Cpin_2533	hypothetical protein	1.75829	0.00846511
Cpin_0284	hypothetical protein	1.75487	1.91377e-08
Cpin_0011	histidine kinase	1.75476	0.000869361
Cpin_5653.1/Cpin_R0084	tRNA-Leu	1.74238	8.79717e-05
Cpin_3174	UbiA prenyltransferase	1.74174	1.03756e-07
Cpin_4180	parallel beta-helix repeat protein protein	1.7395	6.50144e-19
Cpin_6182	short-chain dehydrogenase/reductase SDR	1.73879	0.000274313
Cpin_4902	hypothetical protein	1.7367	0.00532618
Cpin_4879	Alcohol dehydrogenase GroES domain protein	1.73289	0.000535302
Cpin_3130	glucose-methanol-choline oxidoreductase	1.73147	3.17779e-10
Cpin_5258	hypothetical protein	1.72691	5.38441e-11
Cpin_0908	2-amino-3-ketobutyrate coenzyme A ligase	1.72658	1.14149e-32
Cpin_5427	homogentisate 12-dioxygenase	1.72641	4.16258e-26
Cpin_1068	Methylmalonyl-CoA mutase	1.7263	1.83189e-61
Cpin_2121	hypothetical protein	1.72231	1.07027e-20
Cpin_1690	transcriptional regulator, HxlR family	1.72115	2.1711e-08
Cpin_3724	hypothetical protein	1.71932	0.000144217
Cpin_0286	hypothetical protein	1.71774	8.34686e-17
Cpin_3506	hypothetical protein	1.71547	1.36613e-20
Cpin_7101	Sigma 54 interacting domain protein	1.71397	3.49392e-08
Cpin_1206	RNA polymerase, sigma-24 subunit, ECF subfamily	1.71363	3.60509e-52
Cpin_0082	aminotransferase class I and II	1.71267	4.11492e-15
Cpin_4222	conserved hypothetical protein	1.71156	1.10812e-26
Cpin_5672	6-phospho 3-hexuloisomerase	1.71086	3.90269e-23
Cpin_2690	efflux transporter, RND family, MFP subunit	1.70769	8.87378e-08
Cpin_0378	hypothetical protein	1.7058	1.98697e-18
Cpin_4919	L-rhamnose 1-epimerase	1.70573	0.000268505
Cpin_3788	hypothetical protein	1.70181	0.00229163
Cpin_0992	hypothetical protein	1.69419	1.1884e-06
Cpin_6669	hypothetical protein	1.69326	2.14738e-13
Cpin_1434	amino acid adenylation domain protein	1.69056	9.92887e-21
Cpin_5684	hypothetical protein	1.69018	2.03377e-29
Cpin_1002	2OG-Fe(II) oxygenase	1.67787	4.33207e-44
Cpin_0297	hypothetical protein	1.67719	1.20368e-14
Cpin_0489	Aldose 1-epimerase	1.67631	3.81791e-20
Cpin_3200	peptidase S9 prolyl oligopeptidase active site domain protein	1.67455	7.94535e-06
Cpin_4762	DegT/DnrJ/EryC1/StrS aminotransferase	1.67408	1.89997e-42
Cpin_1888	TonB-dependent receptor plug	1.67244	1.04726e-28
Cpin_3473	hypothetical protein	1.67185	3.50754e-05
Cpin_2306	GPW/gp25 family protein	1.67163	2.40932e-15
Cpin_3502	hypothetical protein	1.67158	8.92701e-21
Cpin_0285	hypothetical protein	1.66619	2.19349e-13
Cpin_5010	hypothetical protein	1.66583	1.1168e-06
Cpin_2461	O-antigen polymerase	1.66491	5.9928e-10
Cpin_7141	KWG Leptospira repeat protein	1.66405	1.84705e-22
Cpin_4291	histidine kinase	1.66358	4.07846e-08
Cpin_0926	peptidase S41	1.66322	7.43018e-47
Cpin_3955	short-chain dehydrogenase/reductase SDR	1.66173	4.67749e-13
Cpin_0091	hypothetical protein	1.65853	0.00717127
Cpin_7255	protein of unknown function DUF885	1.65773	4.02708e-39
Cpin_4754	glycosyl transferase group 1	1.65688	6.05868e-28
Cpin_2517	hypothetical protein	1.65219	7.12992e-10
Cpin_6666	hypothetical protein	1.64924	4.58667e-07
Cpin_2806	WD40 domain protein beta Propeller	1.64388	1.54271e-11
Cpin_2122	hypothetical protein	1.64171	8.24255e-06
Cpin_1656	malate dehydrogenase, NAD-dependent	1.64119	2.23518e-51
Cpin_4764	capsular exopolysaccharide family	1.64105	3.1415e-47
Cpin_4145	protein tyrosine/serine phosphatase	1.63698	0.00604894
Cpin_3128	glycosyl transferase family 2	1.63318	3.97463e-24
Cpin_5442	putative transmembrane anti-sigma factor	1.6325	7.10495e-37
Cpin_5378	catalase/peroxidase HPI	1.62998	3.90214e-56
Cpin_5671	Orotidine 5'-phosphate decarboxylase	1.62325	6.12129e-05
Cpin_2203	Fructose-bisphosphate aldolase	1.61862	8.2765e-19
Cpin_3809	RagB/SusD domain protein	1.61276	8.16406e-14
Cpin_3558	hypothetical protein	1.6121	2.76362e-05
Cpin_5654	hypothetical protein	1.61122	7.18069e-14
Cpin_7189	conserved hypothetical protein	1.61078	4.43423e-05
Cpin_4342	RNP-1 like RNA-binding protein	1.60887	0.000304985
Cpin_6765	(2Fe-2S)-binding domain protein	1.60422	7.42301e-31
Cpin_7251	intracellular protease, PfpI family	1.60309	3.69562e-15
Cpin_4204	hypothetical protein	1.60298	0.000885787
Cpin_4032	acyl-coA-binding protein ACBP	1.59706	1.63058e-19
Cpin_7174	deoxyribodipyrimidine photolyase-related protein	1.59667	0.000331331
Cpin_0239	Enoyl-CoA hydratase/isomerase	1.59511	3.16667e-21
Cpin_2460	signal peptidase I	1.59171	1.14997e-05
Cpin_6100	Glyoxalase/bleomycin resistance protein/dioxygenase	1.5902	6.03137e-11
Cpin_5200	TonB-dependent receptor plug	1.58731	4.68853e-21
Cpin_0240	hypothetical protein	1.5869	1.68217e-29
Cpin_4940	ABC transporter related	1.58462	1.41906e-05
Cpin_0029	hypothetical protein	1.57597	6.18685e-09
Cpin_2389	Catalase	1.57513	9.26822e-07
Cpin_2098	RagB/SusD domain protein	1.57435	8.26547e-07
Cpin_3430	cyclase/dehydrase	1.57398	0.000806254
Cpin_0053	hypothetical protein	1.57377	1.48293e-06
Cpin_0283	hypothetical protein	1.57137	1.77995e-09
Cpin_6726	hypothetical protein	1.56805	3.6084e-05
Cpin_4828	Ricin B lectin	1.56359	2.4971e-13
Cpin_5441	RNA polymerase, sigma-24 subunit, ECF subfamily	1.56258	3.56612e-20
Cpin_2084	response regulator receiver protein	1.56249	0.000193886
Cpin_3474	phospholipase D/Transphosphatidylase	1.56169	1.78704e-09
Cpin_5006	drug resistance transporter, EmrB/QacA subfamily	1.56167	0.0015773
Cpin_3190	hypothetical protein	1.5614	2.38069e-36
Cpin_0785	peptidase M28	1.5532	1.30787e-15
Cpin_3131	short-chain dehydrogenase/reductase SDR	1.55298	0.0030185
Cpin_3510	hypothetical protein	1.55129	1.28952e-13
Cpin_0079	cell wall/surface repeat protein	1.55087	1.14775e-08
Cpin_0407	protein of unknown function DUF541	1.55016	1.12516e-10
Cpin_4765	periplasmic protein involved in polysaccharide export	1.54682	1.58783e-30
Cpin_1388	aldo/keto reductase	1.54623	5.98221e-22
Cpin_1160	hypothetical protein	1.54329	2.77793e-20
Cpin_0028	hypothetical protein	1.54283	6.72347e-05
Cpin_5979	transposase IS3/IS911 family protein	1.54028	0.00272364
Cpin_6935	DNA protecting protein DprA	1.53794	1.25809e-21
Cpin_6569	hypothetical protein	1.53726	5.55539e-10
Cpin_3999	hypothetical protein	1.53708	1.47046e-31
Cpin_6489	NAD(P)(+) transhydrogenase (AB-specific)	1.53639	1.7602e-30
Cpin_3512	conserved hypothetical protein	1.53588	3.20054e-09
Cpin_6307	DNA glycosylase/AP lyase, H2TH DNA-binding	1.53432	0.00025145
Cpin_1604	branched-chain amino acid aminotransferase	1.53228	1.49443e-48
Cpin_1947	hypothetical protein	1.53214	6.67253e-26
Cpin_6066	hypothetical protein	1.53088	7.30404e-09
Cpin_2616	DNA/RNA non-specific endonuclease	1.53085	1.67493e-21
Cpin_2302	hypothetical protein	1.5307	8.93851e-52
Cpin_4385	transcriptional regulator, AraC family	1.52874	0.00124525
Cpin_5450	hypothetical protein	1.52853	6.85328e-07
Cpin_0936	single-strand binding protein	1.52743	2.88837e-33
Cpin_2294	hypothetical protein	1.52351	1.29214e-16
Cpin_1793	hypothetical protein	1.52344	1.59882e-08
Cpin_4974	RagB/SusD domain protein	1.52316	1.20053e-05
Cpin_6222	hypothetical protein	1.52169	6.43534e-13
Cpin_0083	Hedgehog/intein hint domain protein	1.52115	2.71852e-07
Cpin_6036	putative esterase	1.51971	0.00404128
Cpin_0059	anti-FecI sigma factor, FecR	1.51899	3.2623e-07
Cpin_4759	polysaccharide biosynthesis protein	1.51887	5.25494e-37
Cpin_3475	V8-like Glu-specific endopeptidase-like protein	1.51516	1.83269e-05
Cpin_1699	putative sigma-54 modulation protein	1.51457	8.28361e-46
Cpin_7062	3-hydroxyacyl-CoA dehydrogenase NAD-binding	1.51282	2.06717e-42
Cpin_4333	aldehyde oxidase and xanthine dehydrogenase molybdopterin binding	1.5122	1.96059e-18
Cpin_4334	molybdopterin dehydrogenase FAD-binding	1.51095	1.46351e-08
Cpin_4198	Glyoxalase/bleomycin resistance protein/dioxygenase	1.50946	0.00480048
Cpin_2493	hypothetical protein	1.50934	2.92088e-11
Cpin_0012	hypothetical protein	1.50916	0.000291479
Cpin_0988	protein of unknown function DUF1452	1.50774	0.000637908
Cpin_7151	two component transcriptional regulator, LytTR family	1.50667	0.00154492
Cpin_4756	glycosyl transferase group 1	1.50517	7.06214e-31
Cpin_0208	hypothetical protein	1.50419	1.16304e-06
Cpin_6640	hypothetical protein	1.49942	1.84203e-11
Cpin_2634	Alcohol dehydrogenase zinc-binding domain protein	1.49868	2.3654e-05
Cpin_4751	NAD-dependent epimerase/dehydratase	1.49452	1.8031e-17
Cpin_4774	hypothetical protein	1.48955	5.75075e-06
Cpin_4772	hypothetical protein	1.48816	0.000742272
Cpin_4335	(2Fe-2S)-binding domain protein	1.48755	1.51026e-07
Cpin_3435	hypothetical protein	1.48628	2.9184e-08
Cpin_5553	Chitinase	1.48414	1.06009e-40
Cpin_6282	hypothetical protein	1.48281	2.85716e-08
Cpin_4758	hypothetical protein	1.48216	1.52184e-32
Cpin_5459	hypothetical protein	1.48144	3.7506e-07
Cpin_6367	RagB/SusD domain protein	1.48089	2.1591e-34
Cpin_1693	hypothetical protein	1.47854	5.28492e-06
Cpin_2353	hypothetical protein	1.47818	8.41987e-19
Cpin_2760	hypothetical protein	1.47728	8.45062e-37
Cpin_4846	Xylan 1,4-beta-xylosidase	1.47545	1.96069e-17
Cpin_4196	FG-GAP repeat protein	1.47524	5.5379e-13
Cpin_6648	Semialdehyde dehydrogenase NAD - binding	1.47175	1.16432e-08
Cpin_1391	hypothetical protein	1.47106	2.6941e-06
Cpin_2262	anti-FecI sigma factor, FecR	1.47017	3.24199e-24
Cpin_0864	hypothetical protein	1.46894	1.64379e-35
Cpin_1459	hypothetical protein	1.46871	5.49098e-16
Cpin_0415	hypothetical protein	1.46696	8.42765e-23
Cpin_2429	short-chain dehydrogenase/reductase SDR	1.46245	9.97465e-07
Cpin_5655	hypothetical protein	1.46001	2.68446e-10
Cpin_1649	two component transcriptional regulator, winged helix family	1.45581	4.94928e-47
Cpin_4941	efflux transporter, RND family, MFP subunit	1.45347	2.35385e-09
Cpin_6313	hypothetical protein	1.45289	3.04187e-16
Cpin_0310	transcriptional regulator, AraC family	1.45284	5.09312e-11
Cpin_6803	hypothetical protein	1.45191	5.3391e-35
Cpin_6714	hypothetical protein	1.45058	0.000968069
Cpin_3367	hypothetical protein	1.44471	0.00016228
Cpin_1287	DNA uptake protein and related DNA-binding protein	1.44441	7.16035e-06
Cpin_4060	Deoxyribonuclease V	1.4421	4.06208e-06
Cpin_0627	conserved hypothetical protein	1.44205	5.95656e-10
Cpin_5223	hypothetical protein	1.4404	0.000149371
Cpin_5905	Domain of unknown function DUF1814	1.44025	1.74106e-07
Cpin_4356	Glucan endo-1,6-beta-glucosidase	1.44021	2.90576e-24
Cpin_2309	hypothetical protein	1.43922	9.08383e-28
Cpin_4580	YD repeat protein	1.43912	1.07628e-27
Cpin_6276	hypothetical protein	1.43732	0.00487805
Cpin_5961	glycoside hydrolase family 76	1.43676	1.44096e-12
Cpin_2793	beta-lactamase	1.43565	0.000124287
Cpin_3667	Pyridoxal-5'-phosphate-dependent protein beta subunit	1.43077	2.91187e-33
Cpin_5529	UspA domain protein	1.43004	2.74447e-21
Cpin_5683	conserved hypothetical protein	1.42793	7.01577e-17
Cpin_4079	hypothetical protein	1.42517	1.95963e-38
Cpin_4857	Sialate O-acetylesterase	1.42491	2.31128e-25
Cpin_0067	protein of unknown function DUF1345	1.41802	2.50615e-06
Cpin_2691	heavy metal translocating P-type ATPase	1.41797	1.19053e-11
Cpin_4240	Endo-1,4-beta-xylanase	1.41595	6.04806e-05
Cpin_5889	FMN-binding negative transcriptional regulator	1.41557	6.1891e-11
Cpin_5263	beta-lactamase domain protein	1.41404	1.75134e-10
Cpin_4509	hypothetical protein	1.41253	7.24229e-05
Cpin_1422	hypothetical protein	1.41091	1.20547e-08
Cpin_5308	hypothetical protein	1.4093	2.41318e-06
Cpin_4121	protein of unknown function DUF214	1.40903	7.82861e-08
Cpin_4494	protein of unknown function DUF214	1.40558	5.11123e-08
Cpin_0859	Endonuclease/exonuclease/phosphatase	1.40491	3.96925e-05
Cpin_0560	transcriptional regulator, TetR family	1.40075	5.51282e-10
Cpin_2814	hypothetical protein	1.39959	8.42677e-09
Cpin_2115	hypothetical protein	1.39936	2.55482e-18
Cpin_4633	Glyoxalase/bleomycin resistance protein/dioxygenase	1.39581	2.43927e-06
Cpin_5473	hypothetical protein	1.39432	0.00175418
Cpin_2787	alpha/beta hydrolase fold protein-3 domain protein	1.39188	1.93063e-15
Cpin_6368	TonB-dependent receptor	1.38835	9.5647e-32
Cpin_1797	Terpene synthase metal-binding domain protein	1.38723	3.2764e-07
Cpin_4274	hypothetical protein	1.38458	1.28655e-05
Cpin_4757	UDP-N-acetylglucosamine 2-epimerase	1.38455	2.7157e-22
Cpin_3347	transport-associated	1.38147	1.08536e-37
Cpin_6308	hypothetical protein	1.37918	8.61278e-16
Cpin_5750	Domain of unknown function DUF1801	1.37615	0.0049208
Cpin_1444	condensation domain protein	1.3737	6.58975e-15
Cpin_0057	TonB-dependent receptor plug	1.37211	0.000344187
Cpin_4153	transcriptional regulator, AraC family	1.37197	1.05811e-18
Cpin_3954	conserved hypothetical protein	1.37066	1.49466e-05
Cpin_1470	TonB family protein	1.37045	2.64821e-14
Cpin_4508	hypothetical protein	1.3699	6.53246e-12
Cpin_3508	hypothetical protein	1.36844	2.35859e-14
Cpin_7078	putative outer membrane protein	1.36815	2.95735e-16
Cpin_2937	hypothetical protein	1.36413	0.000689572
Cpin_4212	hypothetical protein	1.36147	2.77231e-14
Cpin_3511	hypothetical protein	1.36092	2.60379e-07
Cpin_3501	ATP-dependent endonuclease of the OLD family-like protein	1.36049	5.69335e-12
Cpin_2526	glucose sorbosone dehydrogenase	1.35969	5.14141e-24
Cpin_1786	hypothetical protein	1.35922	5.7329e-11
Cpin_7137	hypothetical protein	1.35849	4.11214e-09
Cpin_1756	hypothetical protein	1.35427	0.000115478
Cpin_2500	hypothetical protein	1.3538	0.00332949
Cpin_1013	Tryptophan 2 3-dioxygenase (vermilion)-like protein	1.35212	4.60971e-25
Cpin_2737	alpha-L-rhamnosidase	1.35205	1.2255e-06
Cpin_4445	Extradiol ring-cleavage dioxygenase class III protein subunit B	1.35133	2.20832e-16
Cpin_4950	copper-translocating P-type ATPase	1.35047	1.21477e-08
Cpin_3497	hypothetical protein	1.35004	8.32947e-05
Cpin_6628	hypothetical protein	1.34887	0.00180635
Cpin_2311	hypothetical protein	1.34783	1.14884e-20
Cpin_4555	hypothetical protein	1.34689	9.43317e-20
Cpin_3748	hypothetical protein	1.34119	3.3755e-32
Cpin_3749	TonB-dependent receptor plug	1.34104	4.06163e-32
Cpin_1496	FAD-binding 9 siderophore-interacting domain protein	1.34014	7.72324e-13
Cpin_7161	hypothetical protein	1.33891	4.22357e-08
Cpin_3956	sodium:dicarboxylate symporter	1.33737	2.19524e-14
Cpin_2457	hypothetical protein	1.33689	3.57604e-23
Cpin_2292	beta-lactamase domain protein	1.33678	2.18911e-14
Cpin_3759	Electron transfer flavoprotein alpha subunit	1.33511	4.98454e-30
Cpin_5740	glycoside hydrolase clan GH-D	1.33511	0.00933448
Cpin_4242	putative esterase	1.33344	1.95914e-10
Cpin_3806	anti-FecI sigma factor, FecR	1.33339	8.98462e-10
Cpin_5125	hypothetical protein	1.33117	1.94105e-08
Cpin_1155	hypothetical protein	1.32979	2.04028e-11
Cpin_0792	protein of unknown function UPF0118	1.32535	1.37139e-09
Cpin_4750	UDP-N-acetylglucosamine 2-epimerase	1.3252	4.23207e-13
Cpin_5140	hypothetical protein	1.32491	1.37727e-08
Cpin_4964	protein of unknown function DUF323	1.32404	9.33258e-24
Cpin_6992	hypothetical protein	1.32144	4.32151e-32
Cpin_1130	hypothetical protein	1.31616	0.00110706
Cpin_6401	hypothetical protein	1.31378	0.00136534
Cpin_0314	hypothetical protein	1.30722	5.82342e-16
Cpin_0386	large conductance mechanosensitive channel protein	1.30599	6.76406e-14
Cpin_6183	transcriptional regulator, AraC family	1.30538	4.48391e-11
Cpin_0295	hypothetical protein	1.3024	2.01719e-05
Cpin_0714	peptidase C1B bleomycin hydrolase	1.30046	1.91794e-28
Cpin_2735	hypothetical protein	1.29918	0.00117988
Cpin_6506	phospholipase/Carboxylesterase	1.29644	1.8734e-26
Cpin_3808	TonB-dependent receptor plug	1.29598	1.73153e-14
Cpin_2301	hypothetical protein	1.29547	2.97065e-25
Cpin_5746	Sel1 domain protein repeat-containing protein	1.29482	3.73999e-20
Cpin_5871	hypothetical protein	1.29333	0.00998964
Cpin_6175	conserved hypothetical protein	1.29145	1.07062e-07
Cpin_4630	protein of unknown function DUF1486	1.29121	0.00306424
Cpin_6398	anti-FecI sigma factor, FecR	1.29067	6.57362e-11
Cpin_5001	hypothetical protein	1.28747	6.66691e-08
Cpin_4763	nucleotide sugar dehydrogenase	1.2868	4.31105e-20
Cpin_7256	conserved hypothetical protein	1.28338	1.2773e-22
Cpin_2075	YD repeat protein	1.28071	7.75146e-15
Cpin_1440	two component transcriptional regulator, LuxR family	1.27948	0.000438222
Cpin_2231	acyl-CoA dehydrogenase domain protein	1.27766	4.9199e-27
Cpin_4635	major facilitator superfamily MFS_1	1.27353	5.94259e-35
Cpin_2310	hypothetical protein	1.27278	1.28844e-28
Cpin_4715	two component, sigma54 specific, transcriptional regulator, Fis family	1.27236	9.38929e-24
Cpin_0075	phosphotransferase KptA/Tpt1	1.27221	5.43683e-05
Cpin_1205	acetyl-CoA acetyltransferase	1.26986	5.22433e-14
Cpin_4171	conserved hypothetical protein	1.26874	1.18443e-23
Cpin_3396	two component transcriptional regulator, LytTR family	1.26808	2.31312e-19
Cpin_5084	secreted repeat of unknown function	1.26742	0.00138635
Cpin_2490	conserved hypothetical protein	1.26727	1.59532e-15
Cpin_5774	conserved hypothetical protein	1.26713	0.000845424
Cpin_6327	hypothetical protein	1.26674	0.00654593
Cpin_5964	transcriptional regulator, AraC family	1.26335	8.33857e-09
Cpin_3723	aminoglycoside phosphotransferase	1.26122	2.22697e-13
Cpin_5759	hypothetical protein	1.26055	1.8369e-07
Cpin_3056	TPR repeat-containing protein	1.25811	0.00184514
Cpin_6213	putative lipoprotein	1.25647	1.898e-07
Cpin_6288	alkylhydroperoxidase like protein, AhpD family	1.25567	0.00587489
Cpin_3702	acyltransferase 3	1.25405	2.53363e-05
Cpin_3746	hypothetical protein	1.25092	8.20323e-31
Cpin_5347	protein of unknown function DUF1680	1.24769	5.36576e-09
Cpin_4139	aldehyde oxidase and xanthine dehydrogenase molybdopterin binding	1.24606	8.66656e-34
Cpin_2971	glycoside hydrolase family 43	1.24594	7.14105e-19
Cpin_3747	hypothetical protein	1.24451	2.97332e-21
Cpin_4979	Carbohydrate-binding family 9	1.24404	2.21984e-17
Cpin_1527	AMP nucleosidase	1.24339	1.69608e-24
Cpin_2522	Methyltransferase type 11	1.24327	0.00148793
Cpin_2005	transcriptional regulator, MarR family	1.24256	1.94336e-07
Cpin_4722	glucose-1-phosphate adenylyltransferase	1.24088	3.11937e-28
Cpin_5168	cold-shock DNA-binding domain protein	1.23947	7.49575e-33
Cpin_3917	hypothetical protein	1.23717	3.14923e-11
Cpin_1183	hypothetical protein	1.23696	6.21169e-26
Cpin_3224	hypothetical protein	1.23644	9.70327e-20
Cpin_3129	putative secreted protein	1.23638	6.70123e-11
Cpin_5675	protein of unknown function DUF214	1.23589	0.00249819
Cpin_4607	RNA polymerase, sigma-24 subunit, ECF subfamily	1.23511	0.00369559
Cpin_5461	hypothetical protein	1.23465	7.68917e-05
Cpin_6806	Alpha-L-fucosidase	1.23224	3.63057e-32
Cpin_4748	NAD-dependent epimerase/dehydratase	1.23192	5.891e-10
Cpin_2116	hypothetical protein	1.23181	1.94842e-11
Cpin_7046	hypothetical protein	1.2317	1.81458e-33
Cpin_1545	hypothetical protein	1.22903	1.33443e-10
Cpin_5573	multi-sensor hybrid histidine kinase	1.22775	9.08855e-20
Cpin_3549	hypothetical protein	1.2277	6.33078e-08
Cpin_0175	conserved hypothetical protein	1.22738	0.00105453
Cpin_1749	protein of unknown function DUF1349	1.22263	7.76824e-07
Cpin_7060	hypothetical protein	1.22053	1.17033e-11
Cpin_5604	glycosyl transferase group 1	1.2193	4.24736e-05
Cpin_6681	hypothetical protein	1.21897	1.53295e-09
Cpin_0546	hypothetical protein	1.21884	4.95315e-08
Cpin_0702	PDZ/DHR/GLGF domain protein	1.21776	5.87816e-13
Cpin_3697	acyltransferase 3	1.21573	2.2239e-06
Cpin_7130	Amidohydrolase 3	1.21086	1.55293e-07
Cpin_6770	amidase, hydantoinase/carbamoylase family	1.20711	1.05556e-14
Cpin_5602	glycosyl transferase group 1	1.20624	1.08745e-05
Cpin_5462	RNA polymerase, sigma-24 subunit, ECF subfamily	1.20361	0.000332394
Cpin_3807	RNA polymerase, sigma-24 subunit, ECF subfamily	1.20356	0.00039255
Cpin_4169	type I phosphodiesterase/nucleotide pyrophosphatase	1.20276	0.00195767
Cpin_4325	alkyl hydroperoxide reductase/ Thiol specific antioxidant/ Mal allergen	1.20274	7.93547e-08
Cpin_0221	Methyltransferase type 11	1.19969	4.78263e-11
Cpin_5139	Ethyl tert-butyl ether degradation EthD	1.19692	0.0013233
Cpin_4793	hypothetical protein	1.19685	0.00987637
Cpin_1067	hypothetical protein	1.19328	6.20128e-09
Cpin_6435	CMP/dCMP deaminase zinc-binding	1.19327	9.05279e-10
Cpin_4960	protein of unknown function DUF427	1.19091	3.67834e-11
Cpin_2217	hypothetical protein	1.19067	3.60409e-10
Cpin_6026	alpha-L-rhamnosidase	1.18773	1.01982e-07
Cpin_7129	hypothetical protein	1.1872	5.33519e-05
Cpin_3391	outer membrane receptor protein mostly Fe transport	1.18688	0.00144066
Cpin_6058	conserved hypothetical protein	1.18611	2.04865e-14
Cpin_4942	outer membrane efflux protein	1.18519	7.26507e-08
Cpin_4190	Methyltransferase type 12	1.18452	0.000108378
Cpin_6572	methyltransferase	1.18429	8.64288e-18
Cpin_6366	hypothetical protein	1.18159	1.32395e-20
Cpin_2391	hypothetical protein	1.18067	2.21099e-05
Cpin_0876	Peroxiredoxin	1.17957	5.50229e-24
Cpin_3557	hypothetical protein	1.1779	5.70233e-07
Cpin_3696	peptidase-like protein	1.17589	1.80609e-06
Cpin_1390	putative transcriptional regulator, Crp/Fnr family	1.17531	7.2695e-11
Cpin_7160	hypothetical protein	1.17438	0.00453036
Cpin_0027	hypothetical protein	1.17403	0.00139758
Cpin_3011	peptidase C14 caspase catalytic subunit p20	1.17198	6.08586e-13
Cpin_2558	hypothetical protein	1.16805	1.65928e-06
Cpin_0025	peptidase S9 prolyl oligopeptidase active site domain protein	1.16516	0.00456952
Cpin_3703	lipopolysaccharide biosynthesis protein	1.16504	5.02729e-11
Cpin_3922	conserved hypothetical protein	1.16469	3.5692e-20
Cpin_5501	NADH:flavin oxidoreductase/NADH oxidase	1.16401	2.36793e-18
Cpin_5241	hypothetical protein	1.16359	2.75547e-08
Cpin_0133	peptidase S9 prolyl oligopeptidase active site domain protein	1.16351	4.30887e-20
Cpin_4939	protein of unknown function DUF214	1.16316	2.06817e-05
Cpin_6391	putative signal peptide protein	1.16313	2.86895e-07
Cpin_3010	hypothetical protein	1.16023	2.24333e-13
Cpin_2576	glycogen debranching enzyme GlgX	1.15947	6.28394e-05
Cpin_3184	hypothetical protein	1.15944	1.98082e-17
Cpin_1129	hypothetical protein	1.15918	3.15344e-05
Cpin_6491	NAD(P)(+) transhydrogenase (AB-specific)	1.1581	6.23175e-27
Cpin_3923	conserved hypothetical protein	1.15658	9.24903e-05
Cpin_5460	hypothetical protein	1.15631	0.000367202
Cpin_5914	histidine kinase	1.15628	5.96003e-07
Cpin_2094	anti-FecI sigma factor, FecR	1.15568	0.00945609
Cpin_3569	hypothetical protein	1.15425	0.00455155
Cpin_5832	hypothetical protein	1.15363	4.80958e-18
Cpin_4336	fatty acid desaturase	1.15294	0.000998532
Cpin_3377	putative lipoprotein	1.15169	4.34963e-15
Cpin_3261	hypothetical protein	1.15096	9.4131e-14
Cpin_6629	hypothetical protein	1.14768	0.000210588
Cpin_7064	filamentation induced by cAMP protein Fic	1.1475	0.00038232
Cpin_4507	hypothetical protein	1.14692	1.7392e-18
Cpin_4214	hypothetical protein	1.14671	0.00596186
Cpin_1586	hypothetical protein	1.14515	1.34266e-10
Cpin_5098	hypothetical protein	1.14345	0.000246766
Cpin_5670	YceI family protein	1.14168	5.34056e-26
Cpin_3715	acetyltransferase (isoleucine patch superfamily)-like protein	1.13726	0.00206903
Cpin_4963	binding-protein-dependent transport systems inner membrane component	1.13703	3.19817e-11
Cpin_7110	acetyl-CoA acetyltransferase	1.13513	1.86359e-23
Cpin_0036	transposase IS3/IS911 family protein	1.13359	1.31163e-05
Cpin_3471	hypothetical protein	1.13355	0.000655781
Cpin_0382	YceI family protein	1.13331	3.86698e-10
Cpin_5748	glycoside hydrolase family 9	1.13142	5.17433e-15
Cpin_6197	carbohydrate kinase, YjeF related protein	1.13132	1.00461e-17
Cpin_4138	hypothetical protein	1.13005	4.90189e-19
Cpin_2394	hypothetical protein	1.12781	2.04726e-14
Cpin_6328	hypothetical protein	1.12438	1.83954e-08
Cpin_6320	resolvase domain protein	1.1225	3.82862e-12
Cpin_3156	transcriptional regulator, AraC family	1.12169	0.00507494
Cpin_6335	conserved hypothetical protein	1.11869	0.00276508
Cpin_1695	2-nitropropane dioxygenase NPD	1.11503	2.51696e-19
Cpin_4989	hypothetical protein	1.1144	0.00151669
Cpin_5477	conserved hypothetical protein	1.11326	1.25951e-25
Cpin_4241	glycoside hydrolase family 29 (alpha-L- fucosidase)	1.1128	3.09745e-05
Cpin_4924	Xylose isomerase domain protein TIM barrel	1.1124	3.57732e-13
Cpin_5124	hypothetical protein	1.11155	8.14485e-05
Cpin_5515	transcriptional regulator, AraC family	1.11096	9.07312e-06
Cpin_6823	glycosyl hydrolase family 88	1.10986	9.48235e-08
Cpin_4140	(2Fe-2S)-binding domain protein	1.10947	4.2414e-13
Cpin_2494	hypothetical protein	1.10619	4.10002e-05
Cpin_2393	hypothetical protein	1.10569	5.44441e-08
Cpin_4524	hypothetical protein	1.10486	0.00365039
Cpin_3144	putative two component transcriptional regulator, winged helix family	1.1048	1.11904e-05
Cpin_5008	short-chain dehydrogenase/reductase SDR	1.10469	0.0060774
Cpin_1843	signal transduction histidine kinase, LytS	1.10249	1.11893e-17
Cpin_4075	hypothetical protein	1.10112	2.17362e-15
Cpin_6240	hypothetical protein	1.0998	1.30588e-09
Cpin_2486	Nitrilase/cyanide hydratase and apolipoprotein N- acyltransferase	1.09955	2.8712e-05
Cpin_5860	hypothetical protein	1.09796	3.57554e-10
Cpin_0132	hypothetical protein	1.09436	5.628e-08
Cpin_0095	hypothetical protein	1.09379	2.72155e-06
Cpin_6080	hypothetical protein	1.09252	3.52447e-11
Cpin_3082	hypothetical protein	1.09124	0.000167061
Cpin_5014	Pirin domain protein	1.09082	0.000128755
Cpin_0248	transglutaminase domain protein	1.08918	1.33272e-07
Cpin_5887	protein of unknown function DUF224 cysteine-rich region domain protein	1.08754	1.10062e-13
Cpin_3695	conserved hypothetical protein	1.08751	0.000771338
Cpin_4272	Cupin 2 conserved barrel domain protein	1.08593	4.07973e-05
Cpin_2316	putative transcriptional regulator, Crp/Fnr family	1.08579	0.000175003
Cpin_4747	glycosyl transferase family 4	1.08411	8.64798e-06
Cpin_4847	protein of unknown function DUF303 acetylesterase putative	1.08337	7.18867e-12
Cpin_2427	thiamine pyrophosphate protein domain protein TPP-binding	1.08333	9.7761e-16
Cpin_0951	YhhN family protein	1.08321	2.0823e-10
Cpin_4766	polysaccharide biosynthesis protein CapD	1.08317	5.39567e-16
Cpin_0247	L-asparaginase, type I	1.083	2.75669e-14
Cpin_4213	conserved hypothetical protein	1.08298	1.45472e-07
Cpin_4755	hypothetical protein	1.08117	4.62289e-16
Cpin_2986	hypothetical protein	1.07992	0.000109141
Cpin_3262	hypothetical protein	1.0793	1.59466e-14
Cpin_6081	oxidoreductase domain protein	1.07803	6.38003e-07
Cpin_4739	hypothetical protein	1.07752	0.00151836
Cpin_1979	oxidoreductase domain protein	1.07621	5.75024e-12
Cpin_0316	hypothetical protein	1.07611	6.04955e-06
Cpin_0047	transcriptional regulator, AraC family	1.0754	1.43551e-13
Cpin_4562	Carboxymethylenebutenolidase	1.0727	8.59329e-11
Cpin_3626	acyltransferase 3	1.07267	0.000536481
Cpin_5002	peptidase S41	1.07263	2.94332e-06
Cpin_5073	protein of unknown function DUF899 thioredoxin family protein	1.06828	0.000461026
Cpin_2575	alpha amylase catalytic region	1.06684	0.00120117
Cpin_4395	conserved hypothetical protein	1.06658	4.58389e-08
Cpin_4149	glycoside hydrolase family 5	1.06399	5.00325e-13
Cpin_6312	TPR repeat-containing protein	1.06394	0.000110122
Cpin_0096	hypothetical protein	1.06325	5.33666e-10
Cpin_6908	hypoxanthine phosphoribosyltransferase	1.06297	5.38175e-13
Cpin_6365	Alpha-L-arabinofuranosidase-like protein	1.06111	3.33759e-13
Cpin_5822	hypothetical protein	1.058	4.03146e-05
Cpin_3437	WD-40 repeat protein	1.05533	0.000493428
Cpin_3472	hypothetical protein	1.05406	6.30658e-06
Cpin_5898	chitinase-like protein	1.05349	7.45731e-25
Cpin_2324	dTDP-4-dehydrorhamnose reductase	1.05266	3.20682e-20
Cpin_4211	transposase IS3/IS911 family protein	1.05241	0.000479072
Cpin_2745	hypothetical protein	1.05231	9.76056e-05
Cpin_5854	hypothetical protein	1.05178	0.000208968
Cpin_4173	conserved hypothetical protein	1.05176	0.00460763
Cpin_6037	hypothetical protein	1.05062	0.000194569
Cpin_2126	GumN family protein	1.04671	5.45308e-06
Cpin_5547	3-demethylubiquinone-9 3-methyltransferase	1.04546	0.0014671
Cpin_6805	hypothetical protein	1.04476	7.75212e-05
Cpin_4146	TonB-dependent receptor	1.04433	0.00540299
Cpin_6174	hypothetical protein	1.04392	0.00666913
Cpin_2131	protein of unknown function DUF1361	1.04185	0.00146788
Cpin_0048	hypothetical protein	1.04085	0.00391898
Cpin_0113	hypothetical protein	1.04045	0.000163748
Cpin_5505	glycosyl hydrolase family 88	1.03936	0.000106377
Cpin_4005	hypothetical protein	1.03731	0.00924262
Cpin_6345	transposase IS3/IS911 family protein	1.03726	0.000362604
Cpin_0591	peptidase S9 prolyl oligopeptidase active site domain protein	1.03534	1.04311e-16
Cpin_4365	two component, sigma54 specific, transcriptional regulator, Fis family	1.03317	5.30254e-06
Cpin_5030	Beta-ketoacyl synthase	1.0326	2.18909e-05
Cpin_5682	cysteine desulfurase, SufS subfamily	1.02981	3.4651e-12
Cpin_1796	histidine kinase	1.02915	6.3126e-14
Cpin_5896	hypothetical protein	1.02768	1.36432e-06
Cpin_1751	coagulation factor 5/8 type domain protein	1.02756	3.3326e-06
Cpin_5135	peptidase M56 BlaR1	1.02733	3.10805e-19
Cpin_4761	transferase hexapeptide repeat containing protein	1.02427	1.26144e-09
Cpin_5532	TonB-dependent receptor plug	1.02419	6.89608e-09
Cpin_4332	Ricin B lectin	1.02411	4.19004e-14
Cpin_2117	hypothetical protein	1.02292	1.88145e-08
Cpin_3065	Inositol phosphatase/fructose-16-bisphosphatase	1.02131	3.24339e-17
Cpin_1443	Alcohol acetyltransferase	1.02049	2.99576e-07
Cpin_3166	hypothetical protein	1.01983	0.000136191
Cpin_2538	hypothetical protein	1.01928	0.000365711
Cpin_6786	hypothetical protein	1.01709	8.18852e-11
Cpin_2395	hypothetical protein	1.01588	2.95613e-09
Cpin_1594	hypothetical protein	1.01532	0.000331019
Cpin_1177	two component transcriptional regulator, LytTR family	1.0139	8.0656e-05
Cpin_3244	hypothetical protein	1.01367	0.00400429
Cpin_7128	hypothetical protein	1.01222	0.000439285
Cpin_3760	Electron transfer flavoprotein alpha/beta- subunit	1.01178	5.10562e-19
Cpin_5491	delta-1-pyrroline-5-carboxylate dehydrogenase	1.00875	8.10069e-26
Cpin_3681	Aldehyde Dehydrogenase	1.00828	3.75856e-15
Cpin_5337	Lipocalin family protein	1.00724	0.000163885
Cpin_2291	protein of unknown function UPF0027	1.0069	3.0184e-07
Cpin_5102	hypothetical protein	1.00622	0.00420758
Cpin_1315	response regulator receiver sensor signal transduction histidine kinase	1.00618	7.83422e-15
Cpin_4172	DEAD/DEAH box helicase domain protein	1.00547	2.07021e-15
Cpin_1613	hypothetical protein	1.00523	9.82043e-09
Cpin_2333	hypothetical protein	1.00484	2.5108e-11
Cpin_4693	purine or other phosphorylase family 1	1.00466	3.47221e-08
Cpin_6998	hypothetical protein	1.00182	0.000432002
Cpin_1651	amino acid permease-associated region	0.997678	2.46064e-21
Cpin_4888	response regulator receiver protein	0.997607	1.69956e-06
Cpin_4110	Xylose isomerase domain protein TIM barrel	0.997599	4.43794e-16
Cpin_1882	band 7 protein	0.997185	5.52226e-17
Cpin_0815	hypothetical protein	0.996984	3.34154e-12
Cpin_5133	transcriptional regulator, AraC family	0.996607	4.45742e-06
Cpin_2736	hypothetical protein	0.995725	0.00495023
Cpin_1442	hypothetical protein	0.994927	0.00452355
Cpin_3826	putative signal transduction protein with CBS domains	0.993945	0.000186826
Cpin_7253	TonB-dependent receptor plug	0.993469	9.95528e-09
Cpin_0638	transcriptional regulator, AraC family	0.993243	0.000125868
Cpin_7244	protein of unknown function DUF1080	0.991934	1.78245e-13
Cpin_3319	hypothetical protein	0.989306	1.12005e-08
Cpin_3153	hypothetical protein	0.989296	0.000342973
Cpin_5939	glutathione synthase/ribosomal protein S6 modification glutaminyl transferase-like protein	0.989034	1.89843e-17
Cpin_1128	hypothetical protein	0.986571	9.35275e-06
Cpin_6781	peptidase S41	0.986449	1.3339e-07
Cpin_4596	hypothetical protein	0.986205	0.000439649
Cpin_2349	hypothetical protein	0.985994	2.78718e-12
Cpin_0230	nitrogen-fixing NifU domain protein	0.985534	6.90443e-06
Cpin_4887	lipid A biosynthesis acyltransferase	0.984602	1.31245e-06
Cpin_2085	putative two component, sigma54 specific, transcriptional regulator, Fis family	0.981456	1.96254e-06
Cpin_5847	lipase class 3	0.981048	6.61063e-07
Cpin_3996	L-arabinose isomerase	0.979973	0.000180299
Cpin_1373	hypothetical protein	0.978592	0.000126548
Cpin_0421	Inner membrane CreD family protein	0.97739	0.00572319
Cpin_2704	Quinoprotein glucose dehydrogenase	0.976348	9.73678e-06
Cpin_2205	alkyl hydroperoxide reductase/ Thiol specific antioxidant/ Mal allergen	0.975605	0.00211107
Cpin_6870	protein of unknown function DUF1648	0.973996	0.000669695
Cpin_6076	putative metal-dependent hydrolase	0.973889	1.11841e-08
Cpin_2617	beta-lactamase	0.973667	0.00034104
Cpin_1458	N-acetylmuramyl-L-alanine amidase, negative regulator of AmpC, AmpD	0.972552	2.34087e-09
Cpin_5894	Rhs element Vgr protein	0.972252	1.28296e-19
Cpin_4923	carbohydrate kinase FGGY	0.968867	7.66049e-08
Cpin_5500	transcriptional regulator, TetR family	0.968834	4.0329e-20
Cpin_3008	hypothetical protein	0.967175	2.28401e-07
Cpin_1300	conserved hypothetical protein	0.966166	2.59201e-05
Cpin_6206	peptidase C1B bleomycin hydrolase	0.965295	1.5717e-10
Cpin_5923	putative thiol-disulfide isomerase	0.961202	0.00602094
Cpin_5605	glycosidase PH1107-related	0.960358	4.92371e-11
Cpin_3456	oxidoreductase FAD/NAD(P)-binding domain protein	0.959639	2.85165e-08
Cpin_6796	TonB-dependent receptor	0.958983	8.20344e-06
Cpin_5895	hypothetical protein	0.954639	1.37817e-13
Cpin_6055	hypothetical protein	0.954529	7.41734e-15
Cpin_6817	hypothetical protein	0.952993	2.61365e-09
Cpin_5610	band 7 protein	0.952439	1.11456e-09
Cpin_1114	AMP-dependent synthetase and ligase	0.951923	3.90145e-21
Cpin_3565	hypothetical protein	0.951708	7.29099e-07
Cpin_2308	hypothetical protein	0.950307	3.94361e-13
Cpin_3950	histidine kinase	0.949733	1.70452e-08
Cpin_1235	hypothetical protein	0.949281	2.1025e-11
Cpin_7088	conserved hypothetical protein; putative transcriptional regulatory protein	0.949278	1.11399e-08
Cpin_5701	NLI interacting domain protein	0.945541	0.00787332
Cpin_7252	RagB/SusD domain protein	0.944727	5.56327e-05
Cpin_2577	GCN5-related N-acetyltransferase	0.944457	0.00628213
Cpin_1484	hypothetical protein	0.943477	2.05927e-12
Cpin_0197	oligopeptide transporter, OPT family	0.943259	4.75631e-17
Cpin_3699	outer membrane efflux protein	0.942297	9.092e-06
Cpin_5897	hypothetical protein	0.941396	5.15281e-07
Cpin_1667	hypothetical protein	0.940715	3.27306e-12
Cpin_1450	Erythronolide synthase	0.940574	1.66839e-09
Cpin_4591	beta-lactamase	0.940222	0.000987938
Cpin_1057	protein of unknown function DUF37	0.936854	4.90743e-05
Cpin_5041	glycosyl transferase family 9	0.936761	0.0094371
Cpin_5506	lipolytic protein G-D-S-L family	0.936492	0.000281421
Cpin_1008	transcriptional coactivator/pterin dehydratase	0.936393	0.00568396
Cpin_5507	RagB/SusD domain protein	0.936278	0.00429865
Cpin_3015	putative competence protein	0.936088	0.00862116
Cpin_4746	transferase hexapeptide repeat containing protein	0.935869	0.000839256
Cpin_0228	methylmalonyl-CoA epimerase	0.930342	3.04429e-07
Cpin_2638	acetyltransferase, putative	0.9275	0.00714056
Cpin_2827	hypothetical protein	0.926167	1.66494e-05
Cpin_6346	hypothetical protein	0.926068	6.65858e-13
Cpin_0435	peptidyl-prolyl cis-trans isomerase cyclophilin type	0.925992	9.15328e-11
Cpin_4608	anti-FecI sigma factor, FecR	0.925131	0.00573455
Cpin_3243	hypothetical protein	0.92384	1.26826e-07
Cpin_6404	DNA ligase D	0.92245	4.93413e-05
Cpin_3517	transposase IS3/IS911 family protein	0.922249	0.00267663
Cpin_3712	Methyltransferase type 11	0.921312	0.000217111
Cpin_6256	hypothetical protein	0.92101	1.74256e-11
Cpin_4525	hypothetical protein	0.920677	0.000344993
Cpin_0824	hypothetical protein	0.919844	1.88679e-13
Cpin_6733	TonB-dependent receptor	0.919788	2.79303e-11
Cpin_0628	conserved hypothetical protein	0.9189	0.00213807
Cpin_4687	GCN5-related N-acetyltransferase	0.918643	2.23551e-05
Cpin_2045	putative histone H1-like protein	0.918197	2.99214e-15
Cpin_0502	UspA domain protein	0.914206	2.48577e-05
Cpin_1557	putative signal transduction histidine kinase	0.912029	0.00589228
Cpin_3030	hypothetical protein	0.911922	8.70581e-06
Cpin_5407	TonB-dependent receptor	0.910967	9.93961e-07
Cpin_3812	putative lipoprotein	0.910898	0.00531804
Cpin_1445	glycosyltransferase, MGT family	0.910858	0.00716802
Cpin_2823	Abortive infection protein	0.9096	3.42728e-07
Cpin_3964	methyltransferase	0.907516	1.37545e-06
Cpin_3159	Rhomboid family protein	0.907266	0.00249643
Cpin_6033	Activator of Hsp90 ATPase 1 family protein	0.907232	1.11537e-05
Cpin_6623	two component transcriptional regulator, LytTR family	0.907047	0.000268503
Cpin_0726	major intrinsic protein	0.906726	3.96393e-10
Cpin_3655	ribonuclease H	0.906496	2.52832e-08
Cpin_3219	hypothetical protein	0.905964	1.79894e-05
Cpin_0111	phosphoribosylglycinamide synthetase	0.90244	1.58909e-08
Cpin_6816	alpha-1,2-mannosidase	0.902183	4.14223e-12
Cpin_6571	conserved hypothetical protein	0.900783	8.2907e-07
Cpin_4883	histidine kinase	0.897818	0.00385486
Cpin_3245	hypothetical protein	0.895351	0.00201365
Cpin_6807	hypothetical protein	0.892464	0.000159584
Cpin_4500	Activator of Hsp90 ATPase 1 family protein	0.891348	0.0060814
Cpin_1844	two component transcriptional regulator, LytTR family	0.890822	3.07703e-07
Cpin_4735	two component transcriptional regulator, LuxR family	0.889617	2.42665e-10
Cpin_5307	major facilitator superfamily MFS_1	0.889249	3.85917e-05
Cpin_0127	short-chain dehydrogenase/reductase SDR	0.889228	0.00684872
Cpin_6432	hypothetical protein	0.889168	1.49496e-15
Cpin_5677	Linoleoyl-CoA desaturase	0.887181	1.2209e-08
Cpin_4749	glycosyl transferase group 1	0.886092	2.97094e-06
Cpin_5963	Glyoxalase/bleomycin resistance protein/dioxygenase	0.884054	3.49215e-06
Cpin_5886	protein of unknown function DUF224 cysteine-rich region domain protein	0.882431	8.87333e-14
Cpin_4689	drug resistance transporter, EmrB/QacA subfamily	0.88213	0.000885436
Cpin_6392	hypothetical protein	0.881225	0.00250761
Cpin_1558	hypothetical protein	0.881125	0.0027557
Cpin_5458	hypothetical protein	0.879811	0.00264584
Cpin_0924	hypothetical protein	0.873984	0.000263319
Cpin_7086	Glyoxalase/bleomycin resistance protein/dioxygenase	0.872555	1.11754e-07
Cpin_5202	RagB/SusD domain protein	0.872482	2.13638e-10
Cpin_0709	hypothetical protein	0.871434	8.29035e-14
Cpin_3946	NADH:flavin oxidoreductase/NADH oxidase	0.87108	1.67909e-06
Cpin_6750	transcriptional regulator, AraC family	0.86987	6.16053e-05
Cpin_6769	allantoinase	0.868599	6.05984e-11
Cpin_4228	hypothetical protein	0.868418	0.0064793
Cpin_3539	RagB/SusD domain protein	0.867164	0.00517664
Cpin_2276	hypothetical protein	0.867068	0.000284376
Cpin_2190	anti-FecI sigma factor, FecR	0.865947	3.90474e-07
Cpin_7149	hypothetical protein	0.865068	6.37505e-05
Cpin_6364	hypothetical protein	0.864974	4.38582e-06
Cpin_1314	response regulator receiver protein	0.864915	1.61142e-06
Cpin_3708	glycosyl transferase family 2	0.862496	0.00590729
Cpin_7201	outer membrane efflux protein	0.860406	0.000724466
Cpin_4586	Alcohol dehydrogenase GroES domain protein	0.860023	6.98592e-10
Cpin_2510	hypothetical protein	0.859053	6.96215e-05
Cpin_6642	Alg9 family protein mannosyltransferase	0.858096	7.16951e-09
Cpin_1441	hypothetical protein	0.855731	1.15594e-09
Cpin_3453	hypothetical protein	0.855388	0.000737254
Cpin_5056	4'-phosphopantetheinyl transferase	0.855348	8.08425e-05
Cpin_5531	hypothetical protein	0.854874	0.000623355
Cpin_3223	hypothetical protein	0.852466	4.8603e-07
Cpin_3433	protein of unknown function DUF214	0.849496	0.00408522
Cpin_3591	hypothetical protein	0.848052	5.6115e-07
Cpin_5447	Saccharopine dehydrogenase (NAD(+), L-glutamate- forming)	0.847613	4.78228e-13
Cpin_5676	fatty acid desaturase	0.846592	0.00456888
Cpin_3536	Carbohydrate binding family 6	0.845431	1.61415e-08
Cpin_0650	hypothetical protein	0.845073	0.000142904
Cpin_1810	glycoside hydrolase family 2 sugar binding	0.844072	0.00806813
Cpin_1447	alpha/beta hydrolase fold protein	0.84286	3.84334e-07
Cpin_4948	hypothetical protein	0.84115	6.58031e-05
Cpin_6107	NmrA family protein	0.840005	0.00509991
Cpin_3579	hypothetical protein	0.839765	4.5004e-05
Cpin_4124	conserved hypothetical protein	0.839219	0.00349406
Cpin_2507	hypothetical protein	0.838437	0.0077753
Cpin_6171	glycoside hydrolase family 2 sugar binding	0.837846	0.00017626
Cpin_6411	inositol monophosphatase	0.83581	2.22709e-05
Cpin_5953	hypothetical protein	0.835422	5.95318e-20
Cpin_2491	hypothetical protein	0.834572	0.00179834
Cpin_4218	hypothetical protein	0.832427	0.00362878
Cpin_5737	ABC transporter related	0.832387	0.0055963
Cpin_0727	glycerol kinase	0.831742	2.7523e-09
Cpin_3441	transcriptional regulator, AsnC family	0.826279	7.73158e-05
Cpin_4263	transcriptional regulator, HxlR family	0.824818	0.00340384
Cpin_2223	protein of unknown function UPF0029	0.823492	0.00266853
Cpin_2167	molybdopterin dehydrogenase FAD-binding	0.820951	8.25003e-10
Cpin_4159	histidine kinase	0.818344	2.88392e-05
Cpin_6492	hypothetical protein	0.817651	2.49601e-05
Cpin_4177	anti-FecI sigma factor, FecR	0.816883	0.000442547
Cpin_0220	conserved hypothetical protein	0.815475	0.000317652
Cpin_2127	hypothetical protein	0.814446	0.00116271
Cpin_3058	lactoylglutathione lyase	0.81396	0.00630203
Cpin_2348	carboxyl transferase	0.811629	1.24394e-12
Cpin_6907	von Willebrand factor type A	0.811625	1.89661e-06
Cpin_6914	PKD domain containing protein	0.81142	1.46472e-12
Cpin_5899	hypothetical protein	0.808454	3.98023e-11
Cpin_6997	dienelactone hydrolase	0.808293	0.00314579
Cpin_0531	hypothetical protein	0.802489	2.28474e-06
Cpin_6808	TonB-dependent receptor plug	0.798866	1.54859e-07
Cpin_3185	hypothetical protein	0.798707	1.96105e-05
Cpin_7204	heavy metal efflux pump, CzcA family	0.798074	4.75037e-05
Cpin_4170	hypothetical protein	0.797856	1.48702e-11
Cpin_1181	protein of unknown function DUF323	0.796809	2.24964e-18
Cpin_0482	hypothetical protein	0.793795	0.00021891
Cpin_0846	hypothetical protein	0.793712	0.00776936
Cpin_1595	hypothetical protein	0.792648	0.000407518
Cpin_6529	conserved hypothetical protein	0.791587	0.00725727
Cpin_3478	YiaAB two helix domain protein	0.791089	0.00255679
Cpin_3994	L-ribulokinase	0.790598	0.00251067
Cpin_2300	ATPase AAA-2 domain protein	0.789282	2.35732e-15
Cpin_6268	Shikimate kinase	0.789156	1.51676e-11
Cpin_6938	alpha/beta hydrolase fold protein	0.7881	1.74333e-07
Cpin_2056	conserved hypothetical protein	0.787694	6.0764e-07
Cpin_0505	peptidase S9B dipeptidylpeptidase IV domain protein	0.785619	7.22493e-11
Cpin_3643	TonB-dependent receptor	0.784952	1.89215e-07
Cpin_1544	putative transcriptional regulator, Crp/Fnr family	0.784715	0.00142111
Cpin_2303	hypothetical protein	0.783454	6.62799e-08
Cpin_3220	anti-FecI sigma factor, FecR	0.78341	0.00343369
Cpin_6913	hypothetical protein	0.780566	1.10527e-08
Cpin_0499	fumarylacetoacetate (FAA) hydrolase	0.780372	3.71022e-10
Cpin_6205	peptidase M56 BlaR1	0.778843	8.16449e-09
Cpin_3698	hypothetical protein	0.778783	1.6313e-05
Cpin_6437	hypothetical protein	0.778497	0.000390863
Cpin_2232	ApbE family lipoprotein	0.774063	0.000879707
Cpin_4080	NADPH-dependent FMN reductase	0.773114	4.08461e-07
Cpin_1451	hypothetical protein	0.772386	1.24995e-07
Cpin_1528	ABC transporter related	0.770996	2.62634e-06
Cpin_2055	hypothetical protein	0.76806	6.31959e-08
Cpin_4845	conserved hypothetical protein	0.767917	1.28331e-05
Cpin_4511	beta-lactamase	0.766942	0.000375518
Cpin_2748	hypothetical protein	0.766794	0.00043849
Cpin_0750	6-phosphogluconolactonase	0.766794	7.10653e-09
Cpin_0646	HNH nuclease	0.766076	1.57883e-06
Cpin_6818	hypothetical protein	0.765297	1.85068e-12
Cpin_4930	hypothetical protein	0.761393	8.90268e-05
Cpin_0448	PDZ/DHR/GLGF domain protein	0.761086	9.4975e-10
Cpin_3098	hypothetical protein	0.758155	6.866e-11
Cpin_0941	ErfK/YbiS/YcfS/YnhG family protein	0.753535	1.4955e-06
Cpin_2738	protein of unknown function DUF1680	0.752858	0.00358877
Cpin_6559	oxidoreductase domain protein	0.747167	1.88127e-09
Cpin_3394	peptidase S41	0.745929	4.85509e-07
Cpin_0481	hypothetical protein	0.745591	6.91099e-14
Cpin_3717	Nitrilase/cyanide hydratase and apolipoprotein N- acyltransferase	0.745286	7.9358e-05
Cpin_5126	conserved hypothetical protein	0.742621	8.65087e-06
Cpin_5581	protein of unknown function DUF404	0.740859	1.27295e-07
Cpin_1062	transcriptional regulator, LuxR family	0.740342	2.97853e-06
Cpin_4097	hypothetical protein	0.740025	0.00143547
Cpin_6819	hypothetical protein	0.739983	0.000174034
Cpin_0479	hypothetical protein	0.739923	5.95631e-10
Cpin_0241	cobalamin B12-binding domain protein	0.737462	1.46238e-05
Cpin_4582	Methylated-DNA-(protein)-cysteine S- methyltransferase DNA binding	0.7352	0.00232636
Cpin_1182	hypothetical protein	0.734642	3.06139e-10
Cpin_2834	hypothetical protein	0.733936	0.00628676
Cpin_5015	Glyoxalase/bleomycin resistance protein/dioxygenase	0.733301	0.00380227
Cpin_0229	Cysteine desulfurase	0.733013	4.26223e-07
Cpin_3918	conserved hypothetical protein	0.731822	3.36067e-07
Cpin_3071	hypothetical protein	0.730893	2.00259e-05
Cpin_5653	short-chain dehydrogenase/reductase SDR	0.730851	0.00686186
Cpin_6287	Protein of unknown function DUF829	0.730698	0.000264659
Cpin_3635	peptidase S15	0.729978	5.52393e-07
Cpin_0134	glycoside hydrolase family 2 sugar binding	0.728193	0.00510586
Cpin_0483	protein of unknown function DUF323	0.727974	3.029e-13
Cpin_2725	glycoside hydrolase family 76	0.72618	0.00015923
Cpin_7071	protein of unknown function DUF179	0.725243	1.83339e-05
Cpin_1585	hypothetical protein	0.724785	0.0054819
Cpin_0697	hypothetical protein	0.723635	0.000125489
Cpin_7080	efflux transporter, RND family, MFP subunit	0.721686	5.3599e-08
Cpin_0449	Aldehyde Dehydrogenase	0.719138	0.000132131
Cpin_3345	hypothetical protein	0.715968	0.0074817
Cpin_0494	Cystathionine gamma-lyase	0.715657	3.04753e-08
Cpin_0689	hypothetical protein	0.713943	0.00910496
Cpin_0912	hypothetical protein	0.713876	0.000460625
Cpin_2052	MscS Mechanosensitive ion channel	0.713854	6.08306e-07
Cpin_1200	hypothetical protein	0.713595	8.55984e-05
Cpin_2932	amidohydrolase	0.711857	0.000557449
Cpin_1316	Diverse 7TM receptor transmembrane region	0.707616	4.04652e-09
Cpin_3346	SH3 type 3 domain protein	0.703591	4.03452e-05
Cpin_4199	hypothetical protein	0.70071	0.00215946
Cpin_4946	hypothetical protein	0.700026	1.1063e-06
Cpin_0550	hypothetical protein	0.696921	7.50611e-11
Cpin_4955	Lycopene beta and epsilon cyclase	0.696598	0.00110956
Cpin_5998	hypothetical protein	0.695248	0.000291941
Cpin_2249	alpha-L-arabinofuranosidase domain protein	0.694197	0.00416588
Cpin_5875	quinone oxidoreductase, YhdH/YhfP family	0.69414	0.00313309
Cpin_4176	TonB-dependent receptor plug	0.693608	0.000629181
Cpin_2150	putative transcriptional regulator, GntR family	0.693592	3.25195e-06
Cpin_6459	Xylose isomerase domain protein TIM barrel	0.692346	1.94003e-09
Cpin_4742	SWIB/MDM2 domain protein	0.690935	5.65904e-09
Cpin_7187	alkyl hydroperoxide reductase/ Thiol specific antioxidant/ Mal allergen	0.690372	1.06125e-10
Cpin_6821	two component transcriptional regulator, LuxR family	0.690321	7.57143e-06
Cpin_1577	conserved hypothetical protein	0.68986	0.00185419
Cpin_6881	hypothetical protein	0.689547	1.74652e-06
Cpin_0480	hypothetical protein	0.686565	2.95055e-12
Cpin_0315	hypothetical protein	0.68385	0.00640018
Cpin_1133	transcriptional regulator, HxlR family	0.683639	0.000400802
Cpin_7185	Ferroxidase	0.683593	1.14786e-10
Cpin_1816	glycoside hydrolase family 3 domain protein	0.683113	5.63175e-08
Cpin_6170	membrane or secreted protein	0.678739	0.00240779
Cpin_2567	hypothetical protein	0.67684	0.00522743
Cpin_2168	aldehyde oxidase and xanthine dehydrogenase molybdopterin binding	0.676163	4.922e-09
Cpin_2632	hypothetical protein	0.674739	1.91427e-07
Cpin_1836	peptidase M56 BlaR1	0.673988	3.55227e-05
Cpin_1169	stress protein	0.671964	1.13232e-07
Cpin_0097	protein of unknown function DUF1349	0.671718	1.64697e-05
Cpin_4270	conserved hypothetical protein	0.67093	0.00618558
Cpin_4903	hypothetical protein	0.669905	0.000607748
Cpin_6521	TonB family protein	0.668043	7.36811e-05
Cpin_2621	hypothetical protein	0.666671	0.00565553
Cpin_5110	Two component regulator three Y domain protein	0.66621	0.000472784
Cpin_5949	HtrA2 peptidase	0.666156	3.51067e-10
Cpin_0172	transcriptional regulator, AsnC family	0.66487	0.00617056
Cpin_4527	heparinase II/III family protein	0.664254	5.83626e-05
Cpin_2320	TonB-dependent receptor	0.663607	1.23411e-07
Cpin_2351	hypothetical protein	0.662015	6.25157e-06
Cpin_6946	hypothetical protein	0.65921	1.36211e-10
Cpin_4444	YCII-related	0.659031	0.00197642
Cpin_3644	RagB/SusD domain protein	0.65877	0.000302721
Cpin_0703	hypothetical protein	0.657227	0.000740044
Cpin_3222	hypothetical protein	0.655201	0.0051663
Cpin_2076	YD repeat protein	0.654209	3.51686e-06
Cpin_1727	Haloacid dehalogenase domain protein hydrolase	0.651718	3.15094e-06
Cpin_2435	TonB-dependent receptor	0.651571	0.00245393
Cpin_1657	hypothetical protein	0.651333	2.29979e-05
Cpin_2256	response regulator receiver protein	0.650343	0.000397711
Cpin_4085	signal transduction histidine kinase, LytS	0.64876	0.0023943
Cpin_1516	hypothetical protein	0.648418	8.47136e-08
Cpin_2471	aldo/keto reductase	0.645652	0.00014637
Cpin_1927	SSS sodium solute transporter superfamily	0.64493	3.54891e-08
Cpin_0964	conserved hypothetical protein	0.64473	0.0012756
Cpin_1455	aldo/keto reductase	0.644421	0.00522836
Cpin_5177	hypothetical protein	0.643791	5.14499e-08
Cpin_5669	D-isomer specific 2-hydroxyacid dehydrogenase NAD-binding	0.643299	6.78054e-06
Cpin_5954	membrane protein involved in aromatic hydrocarbon degradation	0.642275	2.31792e-08
Cpin_6951	NUDIX hydrolase	0.64169	1.43312e-06
Cpin_0101	hypothetical protein	0.641689	2.29555e-07
Cpin_6084	protein of unknown function DUF34	0.640801	0.00172133
Cpin_1968	efflux transporter, RND family, MFP subunit	0.64024	1.2949e-07
Cpin_1009	hypothetical protein	0.63906	8.6608e-05
Cpin_5033	chalcone and stilbene synthase domain protein	0.637889	0.00063151
Cpin_5943	putative xanthan lyase	0.637236	2.91332e-05
Cpin_6132	Glyoxalase/bleomycin resistance protein/dioxygenase	0.636197	9.25688e-06
Cpin_6889	ATP/cobalamin adenosyltransferase	0.635586	5.343e-05
Cpin_5938	putative esterase	0.634563	2.46123e-05
Cpin_0419	hypothetical protein	0.633782	7.83351e-10
Cpin_4341	putative circadian clock protein, KaiC	0.631131	6.54402e-07
Cpin_4540	hypothetical protein	0.630412	0.00419334
Cpin_4021	aldo/keto reductase	0.629589	1.55783e-06
Cpin_4092	polysaccharide deacetylase	0.626293	0.00378901
Cpin_0436	glycine cleavage system H protein	0.624857	1.54073e-09
Cpin_3373	methyltransferase small	0.623207	0.00420056
Cpin_3365	hypothetical protein	0.622998	2.62474e-08
Cpin_2985	fatty acid desaturase	0.622572	0.00876382
Cpin_2166	(2Fe-2S)-binding domain protein	0.622245	9.29477e-06
Cpin_3014	heat shock protein DnaJ domain protein	0.622179	0.000879659
Cpin_1859	hypothetical protein	0.620204	4.00594e-07
Cpin_2885	hypothetical protein	0.619936	0.00976949
Cpin_5924	peptidase M14 carboxypeptidase A	0.619517	5.51571e-07
Cpin_2448	PA14 domain protein	0.619429	5.52095e-05
Cpin_2225	hypothetical protein	0.618528	3.36089e-05
Cpin_5054	major facilitator superfamily MFS_1	0.618424	0.009911
Cpin_7079	protein of unknown function DUF214	0.616522	0.000817835
Cpin_5240	protein involved in beta-1 3-glucan synthesis	0.61457	0.000386362
Cpin_7061	ABC transporter related	0.614267	3.34831e-06
Cpin_2467	hypothetical protein	0.61319	2.11053e-05
Cpin_1421.1/Cpin_R0038	23S ribosomal RNA	0.612524	1.97189e-06
Cpin_4050	short-chain dehydrogenase/reductase SDR	0.611462	0.00348769
Cpin_0935	CBS domain containing protein	0.610719	2.45187e-08
Cpin_1497	transcriptional regulator, AraC family	0.610411	0.00293577
Cpin_3624	hypothetical protein	0.60929	0.00108499
Cpin_4052	UbiA prenyltransferase	0.604866	5.77804e-05
Cpin_1050	hypothetical protein	0.604126	4.8801e-06
Cpin_1106	phenazine biosynthesis protein PhzF family	0.60228	0.00582279
Cpin_1324	hypothetical protein	0.601208	7.36208e-05
Cpin_1599	MscS Mechanosensitive ion channel	0.601114	7.1074e-06
Cpin_3305	transcriptional regulator, AraC family	0.600624	0.00851741
Cpin_2591	hypothetical protein	0.599841	3.80077e-06
Cpin_2238	putative membrane protein	0.599118	4.59045e-05
Cpin_3975	OmpA/MotB domain protein	0.598542	0.00251805
Cpin_0805	major facilitator superfamily MFS_1	0.598048	0.000511089
Cpin_3921	hypothetical protein	0.597633	0.00370224
Cpin_3733	hypothetical protein	0.597221	0.00621514
Cpin_1418	Peptidase M1 membrane alanine aminopeptidase	0.596725	5.525e-07
Cpin_2342	hypothetical protein	0.596147	0.00260824
Cpin_4326	putative transcriptional regulator, Crp/Fnr family	0.596043	0.00429597
Cpin_3714	PKD domain containing protein	0.593367	1.35237e-06
Cpin_3348	hypothetical protein	0.593198	4.18013e-07
Cpin_7083	Zn-dependent protease with chaperone function-like protein	0.592803	0.00194382
Cpin_1446	glycosyltransferase, MGT family	0.589598	0.000254577
Cpin_0018	helix-turn-helix domain protein	0.587579	2.99397e-05
Cpin_6608	Tetratricopeptide domain protein	0.586426	7.0418e-08
Cpin_5552	hypothetical protein	0.58616	0.00774129
Cpin_1265	aldo/keto reductase	0.585792	0.000122078
Cpin_0812	oxidoreductase domain protein	0.585538	0.000246333
Cpin_5833	ABC-1 domain protein	0.584201	5.92168e-06
Cpin_5203	TonB-dependent receptor	0.583433	2.97961e-08
Cpin_4299	bifunctional deaminase-reductase domain protein	0.583384	0.000508274
Cpin_4019	Alcohol dehydrogenase GroES domain protein	0.582871	0.00672752
Cpin_2317	pantothenate kinase	0.582231	1.94741e-05
Cpin_1892	transcriptional regulator, LacI family	0.578085	1.32534e-07
Cpin_2641	hypothetical protein	0.577904	9.23277e-05
Cpin_5912	transcriptional regulator, AraC family	0.577438	0.000527624
Cpin_0562	PfkB domain protein	0.57646	7.04573e-05
Cpin_0698	Xylose isomerase domain protein TIM barrel	0.575703	7.64422e-05
Cpin_4893	hypothetical protein	0.574852	0.00731059
Cpin_6912	hypothetical protein	0.573696	0.00112928
Cpin_3966	NAD-dependent aldehyde dehydrogenase	0.571598	0.000750785
Cpin_0656	putative phosphohistidine phosphatase, SixA	0.571376	0.000456931
Cpin_6961	aminotransferase class IV	0.571302	6.02707e-05
Cpin_5601	Stress responsive alpha-beta barrel domain protein	0.570675	0.000639499
Cpin_7263	UbiA prenyltransferase	0.569337	0.00265755
Cpin_3757	4-diphosphocytidyl-2C-methyl-D-erythritolkinase	0.568736	0.000194666
Cpin_0470	transcriptional regulator, AraC family	0.568472	0.00038529
Cpin_2274	hypothetical protein	0.56606	8.24748e-06
Cpin_6533	oxidoreductase domain protein	0.565569	4.01589e-05
Cpin_3476	metal dependent phosphohydrolase	0.565246	0.00374146
Cpin_4889	hypothetical protein	0.556318	0.00145471
Cpin_7082	histidine kinase	0.555459	0.00871628
Cpin_2566	hypothetical protein	0.553235	6.98278e-05
Cpin_2762	transcriptional regulator, AraC family	0.552614	1.71085e-05
Cpin_3583	hypothetical protein	0.551923	0.0098442
Cpin_1225	protein of unknown function DUF1003	0.551209	0.00433094
Cpin_5356	hypothetical protein	0.550159	0.00778693
Cpin_0381	OsmC family protein	0.545846	1.86507e-05
Cpin_2254	glycosyl transferase family 2	0.543747	0.000107748
Cpin_4723	glycogen/starch synthase, ADP-glucose type	0.540115	1.1226e-05
Cpin_1252	peptidase M28	0.538593	3.56373e-06
Cpin_7195	transcriptional regulator, AraC family	0.53742	0.00544455
Cpin_4677	GCN5-related N-acetyltransferase	0.536078	5.59161e-05
Cpin_4004	CMP/dCMP deaminase zinc-binding	0.53527	0.000211255
Cpin_0346	two component transcriptional regulator, winged helix family	0.534811	0.0021468
Cpin_1681	RDD domain containing protein	0.532468	0.000275521
Cpin_1195	Uracil phosphoribosyltransferase	0.531095	5.58978e-07
Cpin_3378	exodeoxyribonuclease III Xth	0.527838	0.00174145
Cpin_1403	LemA family protein	0.525971	1.03959e-06
Cpin_4137	Xanthine dehydrogenase	0.525838	8.98778e-05
Cpin_5595	response regulator receiver protein	0.524976	0.00540938
Cpin_0076	ADP-ribosylation/Crystallin J1	0.524243	0.00642287
Cpin_4724	protein of unknown function DUF72	0.522267	0.00122608
Cpin_2054	hypothetical protein	0.52212	2.46671e-05
Cpin_2255	hypothetical protein	0.522113	0.00137758
Cpin_0820	carbohydrate kinase FGGY	0.520331	0.00734436
Cpin_5690	Na+/H+ antiporter	0.51725	0.0041385
Cpin_2409	oxidoreductase molybdopterin binding	0.516442	0.00892251
Cpin_6897	Carboxypeptidase Taq	0.516298	3.03573e-05
Cpin_0017	peptidase M28	0.514388	0.000106708
Cpin_1245	hypothetical protein	0.511353	0.00125618
Cpin_1677	hypothetical protein	0.511068	0.000523709
Cpin_1282	response regulator receiver protein	0.510034	1.84054e-05
Cpin_0836	hypothetical protein	0.509805	3.16412e-07
Cpin_1058	carboxyl-terminal protease	0.509669	3.9411e-05
Cpin_7295	2-nitropropane dioxygenase NPD	0.509288	0.00102522
Cpin_7210	peptidase S41	0.507295	4.36852e-06
Cpin_2625	aldo/keto reductase	0.507234	0.00405754
Cpin_3072	hypothetical protein	0.507218	1.6244e-05
Cpin_2692	Dipeptidyl-peptidase IV	0.506916	0.000515085
Cpin_1945	peptidase S15	0.506569	1.81327e-05
Cpin_1969	transporter, hydrophobe/amphiphile efflux-1 (HAE1) family	0.506397	1.27285e-05
Cpin_3597	Haloacid dehalogenase domain protein hydrolase	0.505979	0.000180764
Cpin_5070	Alpha,alpha-trehalase	0.504831	5.24742e-06
Cpin_5940	glutamate--cysteine ligase GCS2	0.502374	0.00288776
Cpin_1423	transcriptional regulator, LacI family	0.50105	8.83402e-05
Cpin_6208	2'-5' RNA ligase-like protein	0.499609	0.00213561
Cpin_6687	Neprilysin	0.498715	1.12365e-05
Cpin_4954	multi-sensor hybrid histidine kinase	0.495631	0.000135992
Cpin_1456	peptidase S41	0.495293	0.00832308
Cpin_1210	hypothetical protein	0.495	0.00426766
Cpin_7103	ABC transporter related	0.493041	0.000210968
Cpin_5931	GumN family protein	0.492161	0.0019541
Cpin_1978	conserved hypothetical protein	0.490134	0.00120593
Cpin_6937	apolipoprotein N-acyltransferase	0.490121	0.000301339
Cpin_1170	von Willebrand factor type A	0.488795	0.000320342
Cpin_6455	Proline dehydrogenase	0.488429	0.000347369
Cpin_3957	protein of unknown function DUF1304	0.485608	0.0031853
Cpin_4470	conserved hypothetical protein	0.485464	2.11309e-05
Cpin_2779	peptide methionine sulfoxide reductase	0.485312	0.00613249
Cpin_0041	peptidase S9 prolyl oligopeptidase active site domain protein	0.483295	0.00127838
Cpin_0244	polysaccharide deacetylase	0.48152	0.00735031
Cpin_0791	nicotinate (nicotinamide) nucleotide adenylyltransferase	0.481149	0.00294918
Cpin_4536	alpha/beta hydrolase fold protein	0.481022	0.00152982
Cpin_1037	cell wall hydrolase/autolysin	0.480216	0.00244761
Cpin_5823	hypothetical protein	0.47929	0.000571424
Cpin_4166	hypothetical protein	0.478654	0.00748217
Cpin_3081	hypothetical protein	0.47682	0.00466904
Cpin_1666	Enoyl-CoA hydratase/isomerase	0.473925	0.00415287
Cpin_2364	GDP-mannose 4,6-dehydratase	0.473489	0.00291022
Cpin_2323	Prolyl oligopeptidase	0.46875	9.38415e-05
Cpin_2624	metallophosphoesterase	0.46835	0.00946968
Cpin_6620	Rhomboid family protein	0.466388	0.000446416
Cpin_6304	Enoyl-CoA hydratase/isomerase	0.4652	0.000288148
Cpin_1669	Tetratricopeptide TPR_2 repeat protein	0.461292	9.09913e-06
Cpin_6260	methylmalonyl-CoA mutase, large subunit	0.459545	0.000122235
Cpin_0192	rod shape-determining protein MreD	0.459231	0.00258347
Cpin_2995	major facilitator superfamily MFS_1	0.458905	0.00163768
Cpin_1417	beta-lactamase domain protein	0.458347	0.000323918
Cpin_0793	hypothetical protein	0.457877	0.000538854
Cpin_2592	hypothetical protein	0.455681	0.00212498
Cpin_5117	Carbohydrate binding family 6	0.455345	0.000655995
Cpin_0383	transcriptional regulator, AraC family	0.455008	0.004546
Cpin_6734	hypothetical protein	0.452301	0.00510559
Cpin_2318	Aldehyde Dehydrogenase	0.444334	0.00136912
Cpin_6379	transcriptional regulator, AraC family	0.44019	0.0063475
Cpin_1449	Beta-ketoacyl synthase	0.440038	0.00472187
Cpin_0725	glycerophosphoryl diester phosphodiesterase	0.440029	0.00664912
Cpin_5821	alpha/beta hydrolase fold protein	0.43995	0.000347177
Cpin_3560	Protein of unknown function DUF1963	0.439836	2.72856e-05
Cpin_2458	hypothetical protein	0.436036	0.00521162
Cpin_1147	kynureninase	0.435367	0.000150265
Cpin_4048	fatty acid desaturase	0.435292	6.74712e-05
Cpin_1953	carboxyl-terminal protease	0.43341	4.64125e-06
Cpin_1646	aminotransferase class I and II	0.432672	0.000317678
Cpin_2304	Lytic transglycosylase catalytic	0.432102	0.00917955
Cpin_1591	hypothetical protein	0.432098	0.00956709
Cpin_0376	deoxyxylulose-5-phosphate synthase	0.431605	1.98554e-05
Cpin_6939	PKD domain containing protein	0.43052	0.000292837
Cpin_6241	hypothetical protein	0.430444	0.00259271
Cpin_3225	hypothetical protein	0.430371	0.000940333
Cpin_4489	cobalamin biosynthesis protein CobW	0.427871	0.000170358
Cpin_1194	hypothetical protein	0.427608	0.000457954
Cpin_4136	conserved hypothetical protein	0.423952	0.00416274
Cpin_6279	conserved hypothetical protein	0.423742	0.0092771
Cpin_2038	pyridoxal phosphate biosynthetic protein PdxJ	0.420347	0.000778335
Cpin_4968	3-oxoacyl-(acyl-carrier-protein) synthase 2	0.415981	0.00788555
Cpin_6369	histidine kinase	0.415681	0.00245825
Cpin_1974	ribonucleoside-diphosphate reductase, alpha subunit	0.414432	0.000117605
Cpin_4584	Glycerone kinase	0.405084	0.00169158
Cpin_6787	Rhomboid family protein	0.403315	0.0077621
Cpin_6261	Methyltransferase type 12	0.398888	0.000975228
Cpin_5081	Carboxylesterase	0.398818	0.00037875
Cpin_4521	ROK family protein	0.398243	0.00574971
Cpin_6936	inosine-5'-monophosphate dehydrogenase	0.389645	0.000588094
Cpin_2416	hypothetical protein	0.38888	0.00189565
Cpin_6479	MotA/TolQ/ExbB proton channel	0.386811	0.000786967
Cpin_0538	hypothetical protein	0.383786	0.00438026
Cpin_6056	PKD domain containing protein	0.382939	0.00212512
Cpin_0896	UvrD/REP helicase	0.381254	0.00228705
Cpin_0989	multi-sensor signal transduction histidine kinase	0.379933	0.00727768
Cpin_2044	PHP domain protein	0.3786	0.0099485
Cpin_1890	transcriptional regulator, LuxR family	0.377582	0.00272052
Cpin_6909	Mannosyl-glycoproteinendo-beta-N-acetylglucosami dase	0.375797	0.00260935
Cpin_1925	Alcohol dehydrogenase GroES domain protein	0.372522	0.00924133
Cpin_0780	sulphate transporter	0.369894	0.00309172
Cpin_1209	oxaloacetate-decarboxylating malate dehydrogenase (NADP(+)) phosphate acetyltransferase	0.367906	0.000737012
Cpin_0860	Rhomboid family protein	0.36762	0.00387274
Cpin_0401	transcriptional regulator, AraC family	0.361571	0.00795109
Cpin_5019	hypothetical protein	0.359791	0.000144157
Cpin_1198	adenine deaminase	0.357639	0.00868351
Cpin_1967	outer membrane efflux protein	0.354624	0.00219127
Cpin_2227	oxidoreductase domain protein	0.353473	0.00443221
Cpin_0600	peptidase M28	0.350961	0.00655569
Cpin_0987	two component, sigma54 specific, transcriptional regulator, Fis family	0.350297	0.00297654
Cpin_2999	peptidase S45 penicillin amidase	0.341519	0.0015218
Cpin_6475	OmpA/MotB domain protein	0.341416	0.0039334
Cpin_3968	putative two component, sigma54 specific, transcriptional regulator, Fis family	0.338216	0.00266636
Cpin_6237	RNA polymerase, sigma 70 subunit, RpoD subfamily	0.333942	0.00351483
Cpin_0397	transcriptional regulator, TraR/DksA family	0.331644	0.000787853
Cpin_4022	trehalose-phosphatase	0.331574	0.0052369
Cpin_2346	peptidase M42 family protein	0.329853	0.00306212
Cpin_1273	protein of unknown function DUF853 NPT hydrolase putative	0.329369	0.00715387
Cpin_6484	peptidylprolyl isomerase FKBP-type	0.328839	0.00244308
Cpin_5467	peptidylprolyl isomerase FKBP-type	0.327747	0.00118038
Cpin_5416	glucose-methanol-choline oxidoreductase	0.326422	0.000817033
Cpin_4671	magnesium protoporphyrin chelatase, putative	0.318231	0.0067702
Cpin_1407	peptidase M20	0.308613	0.00830048
Cpin_4670	putative uncharacterized protein with a von Willebrand factor type A (vWA) domain	0.307602	0.00588526
Cpin_1663	phosphoribosylformylglycinamidine synthase II	0.29675	0.00989157
Cpin_1005	transcription termination factor Rho	0.290518	0.00720877
Cpin_2016	aconitate hydratase	0.286822	0.00570738
Cpin_0654	PpiC-type peptidyl-prolyl cis-trans isomerase	0.274924	0.00561483
Cpin_6630	ATPase AAA-2 domain protein	0.265044	0.00822817
Cpin_1293	Sigma 54 interacting domain protein	-0.249961	0.0088677
Cpin_1839	hypothetical protein	-0.254811	0.0086967
Cpin_0653	translation initiation factor IF-2	-0.268715	0.00425791
Cpin_1955	DNA topoisomerase I	-0.270383	0.00363521
Cpin_6975	phospho-N-acetylmuramoyl-pentapeptide-transferase	-0.276698	0.0078107
Cpin_6895	protein of unknown function DUF164	-0.278857	0.00519008
Cpin_0373	geranylgeranylglyceryl phosphate synthase	-0.280344	0.00933429
Cpin_0403	DNA gyrase, B subunit	-0.286849	0.00571696
Cpin_0503	lysyl-tRNA synthetase	-0.288849	0.006818
Cpin_0398	isoleucyl-tRNA synthetase	-0.289408	0.00195891
Cpin_0242	glutaminyl-tRNA synthetase	-0.29385	0.00652581
Cpin_6612	CTP synthase	-0.298136	0.00317469
Cpin_7084	DNA polymerase III, subunits gamma and tau	-0.307731	0.00209897
Cpin_0888	histone family protein DNA-binding protein	-0.308208	0.00998011
Cpin_7012	NADH dehydrogenase (quinone)	-0.310257	0.00895538
Cpin_1971	AsmA family protein	-0.314038	0.00368265
Cpin_1713	outer membrane chaperone Skp (OmpH)	-0.318396	0.00224989
Cpin_6973	Peptidoglycan glycosyltransferase	-0.320084	0.00125103
Cpin_0729	transcriptional regulator, DeoR family	-0.322935	0.00710199
Cpin_6918	queuine tRNA-ribosyltransferase	-0.324213	0.0098516
Cpin_1622	ribosomal protein L16	-0.324587	0.00388378
Cpin_4473	cobalamin (vitamin B12) biosynthesis CbiX protein	-0.3323	0.00486074
Cpin_1640	ribosomal protein S11	-0.332877	0.00207094
Cpin_5917	sigma54 specific transcriptional regulator, Fis family	-0.333963	0.00696368
Cpin_6510	hypothetical protein	-0.335199	0.00772872
Cpin_4009	Glutamate carboxypeptidase II	-0.336387	0.00757947
Cpin_5068	FAD-dependent pyridine nucleotide-disulphide oxidoreductase	-0.336712	0.00426573
Cpin_0524	conserved hypothetical protein	-0.337127	0.00340621
Cpin_4947	hypothetical protein	-0.33775	0.00735659
Cpin_2173	3-Oxoacyl-(acyl-carrier-protein (ACP)) synthase III domain protein	-0.342948	0.00264288
Cpin_0527	Polysulphide reductase NrfD	-0.347855	0.00178421
Cpin_2020	2-dehydro-3-deoxyphosphooctonate aldolase	-0.348097	0.00771454
Cpin_6925	Aminopeptidase N-like protein	-0.348299	0.0014237
Cpin_7007	proton-translocating NADH-quinone oxidoreductase, chain M	-0.348647	0.00128196
Cpin_1015	UDP-N-acetylglucosamine1-carboxyvinyltransferase	-0.349767	0.00217824
Cpin_0467	iojap-like protein	-0.35185	0.00466073
Cpin_0544	PfkB domain protein	-0.352336	0.00466543
Cpin_5800	Peptidyl-dipeptidase Dcp	-0.353093	0.00189223
Cpin_7207	putative PAS/PAC sensor protein	-0.353918	0.00857815
Cpin_0201	molybdenum cofactor synthesis domain protein	-0.354129	0.00787472
Cpin_1061	Superoxide dismutase	-0.35836	0.000524404
Cpin_6864	DEAD/H associated domain protein	-0.358464	0.00179582
Cpin_4023	glycoside hydrolase 15-related	-0.359268	0.00215438
Cpin_1902	4-hydroxybenzoate polyprenyltransferase	-0.359772	0.00569327
Cpin_6254	protein-export membrane protein SecD	-0.361924	0.000137636
Cpin_6219	prolipoprotein diacylglyceryl transferase	-0.365258	0.00441461
Cpin_1134	beta-lactamase	-0.366248	0.00463128
Cpin_7267	Ribosomal protein L7/L12	-0.36626	0.00912674
Cpin_1612	translation elongation factor G	-0.367055	0.000666923
Cpin_1904	peptide deformylase	-0.367667	0.00293159
Cpin_3687	hypothetical protein	-0.369102	0.00306011
Cpin_2031	Cobyrinic acid ac-diamide synthase	-0.37193	0.000509918
Cpin_2035	conserved hypothetical protein	-0.374042	0.00497599
Cpin_0066	DEAD/DEAH box helicase domain protein	-0.374316	0.00561113
Cpin_6933	OmpA/MotB domain protein	-0.375823	0.00227941
Cpin_6834	tRNA(5-methylaminomethyl-2-thiouridylate)-methyl transferase	-0.378238	0.000477168
Cpin_7188	sugar transporter	-0.379503	0.00331969
Cpin_3684	Ppx/GppA phosphatase	-0.379784	0.00332894
Cpin_6212	protein of unknown function DUF520	-0.379928	0.00579023
Cpin_0777	Mannose-1-phosphate guanylyltransferase	-0.380434	0.000464514
Cpin_0673	two component transcriptional regulator, winged helix family	-0.3817	0.00703471
Cpin_6917	permease YjgP/YjgQ family protein	-0.382351	0.00462373
Cpin_5288	Methyltransferase type 11	-0.382455	0.00563818
Cpin_7239	replicative DNA helicase	-0.383176	0.000468161
Cpin_1616	ribosomal protein L4/L1e	-0.383579	0.000821687
Cpin_1480	6-phosphogluconate dehydrogenase, decarboxylating	-0.384717	2.78921e-05
Cpin_4694	diaminopimelate epimerase	-0.385332	0.00176246
Cpin_1668	hypothetical protein	-0.385409	0.00511274
Cpin_6999	peptidase M19 renal dipeptidase	-0.386206	0.00748224
Cpin_0243	glutamyl-tRNA synthetase	-0.386494	0.000551451
Cpin_6590	lipolytic protein G-D-S-L family	-0.386555	0.00848568
Cpin_0857	cysteinyl-tRNA synthetase	-0.38674	0.000180174
Cpin_2548	conserved hypothetical protein	-0.387903	0.00888702
Cpin_1482	6-phosphogluconolactonase	-0.38864	0.00178491
Cpin_5093	transcriptional regulator, LacI family	-0.390622	0.00528252
Cpin_6264	outer membrane lipoprotein carrier protein LolA	-0.390838	0.000521063
Cpin_6970	MraZ protein	-0.391853	0.00477636
Cpin_2068	hypothetical protein	-0.392125	0.00150221
Cpin_6966	phosphopantothenoylcysteine decarboxylase/phosphopantothenate/cysteine ligase	-0.392353	0.00426704
Cpin_0862	RNA methyltransferase, TrmA family	-0.392507	0.000461785
Cpin_6601	purine nucleoside phosphorylase I, inosine and guanosine-specific	-0.39279	0.00329924
Cpin_7183	anti-FecI sigma factor, FecR	-0.392863	0.0076021
Cpin_0910	hypothetical protein	-0.392865	0.00851776
Cpin_0523	cytochrome c oxidase subunit II	-0.392929	0.000400517
Cpin_6273	TonB-dependent receptor	-0.396308	0.00135555
Cpin_1462	short-chain dehydrogenase/reductase SDR	-0.39852	0.00269342
Cpin_1620	ribosomal protein L22	-0.398957	0.000827787
Cpin_6248	protein of unknown function DUF1573	-0.399184	0.00894125
Cpin_0895	hypothetical protein	-0.400221	0.00503384
Cpin_4040	Peptidase M1 membrane alanine aminopeptidase	-0.40081	0.00248001
Cpin_7016	NADH dehydrogenase (quinone)	-0.402609	9.69849e-05
Cpin_1066	DNA ligase, NAD-dependent	-0.403011	0.000400049
Cpin_5446	DNA gyrase, A subunit	-0.403769	1.60317e-05
Cpin_6453	thymidylate synthase	-0.405794	0.00087831
Cpin_4672	oxidoreductase domain protein	-0.40591	0.000808328
Cpin_0907	Beta-lactamase	-0.40641	0.00659004
Cpin_0542	excinuclease ABC, B subunit	-0.409983	0.000445096
Cpin_0917	acetate/CoA ligase	-0.410765	0.00010607
Cpin_6974	UDP-N-acetylmuramyl-tripeptide synthetase	-0.411292	0.000174409
Cpin_6979	UDP-N-acetylmuramate/alanine ligase	-0.411333	0.000111849
Cpin_7013	ferredoxin	-0.411403	0.000105902
Cpin_0601	hypothetical protein	-0.414648	0.00509785
Cpin_1352	oxidoreductase domain protein	-0.414732	0.00304281
Cpin_2046	ribosomal protein L27	-0.41487	0.0012941
Cpin_5060	hypothetical protein	-0.415203	0.00143206
Cpin_0417	polysaccharide biosynthesis protein	-0.419015	0.00240969
Cpin_5494	Glucose-6-phosphate isomerase	-0.419789	0.000174911
Cpin_6468	RNA polymerase, sigma-24 subunit, ECF subfamily	-0.421103	0.00804883
Cpin_0914	ErfK/YbiS/YcfS/YnhG family protein	-0.421652	0.00466623
Cpin_0162	ABC transporter related	-0.42292	0.002021
Cpin_6968	outer membrane assembly lipoprotein YfiO	-0.422946	0.000169972
Cpin_6528	ABC transporter related	-0.42377	2.0436e-05
Cpin_7008	proton-translocating NADH-quinone oxidoreductase, chain L	-0.425328	0.000503357
Cpin_0765	conserved hypothetical protein	-0.426007	0.00639701
Cpin_5556	transcriptional regulator, Crp/Fnr family	-0.42664	0.00177603
Cpin_6810	protein of unknown function UPF0075	-0.427044	0.00766239
Cpin_7081	hypothetical protein	-0.427423	0.000250688
Cpin_3358	putative transcriptional regulator	-0.427819	0.0026419
Cpin_6609	glycosyl transferase family 51	-0.428029	1.80225e-05
Cpin_6919	glycosyl transferase family 2	-0.428123	0.00159036
Cpin_6423	hypothetical protein	-0.429162	0.0046336
Cpin_7199	Exodeoxyribonuclease VII	-0.432684	0.0012443
Cpin_5492	bacterial peptide chain release factor 2 (bRF- 2)	-0.432734	6.29123e-06
Cpin_1294	Endopeptidase Clp	-0.432899	4.28336e-06
Cpin_7019	NADH-ubiquinone/plastoquinone oxidoreductase chain 3	-0.433222	8.64495e-05
Cpin_3683	3-methyl-2-oxobutanoatehydroxymethyltransferase	-0.433551	0.000372804
Cpin_5948	acyl-CoA reductase	-0.436028	0.000572783
Cpin_0232	ABC-type uncharacterized transport system involved in gliding motility auxiliary component	-0.436824	0.0011789
Cpin_1664	Glycine C-acetyltransferase	-0.438201	7.46616e-05
Cpin_1328	ribosomal protein S16	-0.438368	1.02e-05
Cpin_7010	NADH-ubiquinone/plastoquinone oxidoreductase chain 6	-0.439493	0.00133978
Cpin_1018	Sec-independent protein translocase, TatC subunit	-0.439753	0.000193863
Cpin_6977	cell cycle protein	-0.441353	0.000516966
Cpin_6518	ribosomal protein S15	-0.442091	0.000243817
Cpin_1615	ribosomal protein L3	-0.442414	0.000109858
Cpin_1221	membrane bound O-acyl transferase MBOAT family protein	-0.442716	0.00485612
Cpin_0664	phosphatidate cytidylyltransferase	-0.445808	0.00868044
Cpin_6853	conserved hypothetical protein	-0.445963	0.00261768
Cpin_0665	phosphatidylserine decarboxylase related protein	-0.446053	0.000141858
Cpin_2027	transcriptional regulator, BadM/Rrf2 family	-0.448678	0.000972187
Cpin_0222	ApaG domain protein	-0.450426	0.00127232
Cpin_4476	precorrin-6y C5,15-methyltransferase (decarboxylating), CbiE subunit	-0.451065	0.00037262
Cpin_6574	UDP-N-acetylenolpyruvoylglucosamine reductase	-0.452018	0.00731611
Cpin_1632	ribosomal protein S5	-0.452233	4.60739e-05
Cpin_0953	two component, sigma54 specific, transcriptional regulator, Fis family	-0.45434	0.00141964
Cpin_6433	arginyl-tRNA synthetase	-0.454917	8.72909e-05
Cpin_7073	ATP synthase F1, beta subunit	-0.455207	8.02495e-06
Cpin_7014	NADH-quinone oxidoreductase, F subunit	-0.456517	0.00012734
Cpin_7000	alanine racemase domain protein	-0.456577	0.00014203
Cpin_3069	NUDIX hydrolase	-0.456993	0.00960165
Cpin_2405	fatty acid hydroxylase	-0.457402	0.00355618
Cpin_0469	4-amino-4-deoxy-L-arabinose transferase and related glycosyltransferase of PMT family	-0.45773	0.00555261
Cpin_6263	dihydrolipoamide dehydrogenase	-0.457872	2.73472e-05
Cpin_1911	pseudouridine synthase, RluA family	-0.458759	0.000232762
Cpin_0904	1-hydroxy-2-methyl-2-(E)-butenyl 4-diphosphate synthase	-0.458981	5.27169e-06
Cpin_6991	heat shock protein Hsp90	-0.459464	0.000658134
Cpin_3873	hypothetical protein	-0.461143	0.00590699
Cpin_6296	multi-sensor hybrid histidine kinase	-0.461879	0.000629789
Cpin_5452	protein of unknown function DUF224 cysteine-rich region domain protein	-0.461908	0.000976886
Cpin_1157	nucleoside:H symporter	-0.46194	3.61195e-05
Cpin_4710	thioredoxin	-0.462233	4.24668e-06
Cpin_5489	alkyl hydroperoxide reductase/ Thiol specific antioxidant/ Mal allergen	-0.462404	0.00159514
Cpin_5804	hypothetical protein	-0.462906	1.1222e-05
Cpin_7094	ubiquinone/menaquinone biosynthesis methyltransferase	-0.463082	0.0017152
Cpin_6611	60 kDa inner membrane insertion protein	-0.465626	7.56198e-06
Cpin_0498	fatty acid hydroxylase	-0.465762	0.000657156
Cpin_1507	tyrosyl-tRNA synthetase	-0.465931	8.50338e-05
Cpin_1263	oxidoreductase domain protein	-0.466327	5.83276e-05
Cpin_5498	DNA polymerase III, epsilon subunit	-0.466422	0.00190017
Cpin_6270	deoxycytidine triphosphate deaminase	-0.46648	0.000632804
Cpin_3944	Glycoside hydrolase, family 20, catalytic core	-0.466848	0.000508392
Cpin_1856	phosphopantetheine-binding protein	-0.468019	0.00952047
Cpin_7011	NADH-quinone oxidoreductase, chain I	-0.468635	0.00935643
Cpin_6570	glucosamine-6-phosphate isomerase	-0.468638	5.32482e-06
Cpin_5920	preprotein translocase, SecG subunit	-0.469957	0.00139236
Cpin_1849	Methyltransferase type 11	-0.470719	0.00574214
Cpin_6893	DNA repair protein RecN	-0.470928	9.02672e-05
Cpin_0468	biotin/acetyl-CoA-carboxylase ligase	-0.471145	0.00137408
Cpin_6624	signal transduction histidine kinase, LytS	-0.472523	0.00610644
Cpin_5566	GAF sensor hybrid histidine kinase	-0.473138	0.000328334
Cpin_1569	Spermine synthase	-0.473537	0.000147953
Cpin_0856	peptidase M28	-0.47442	0.00029625
Cpin_3338	response regulator receiver sensor signal transduction histidine kinase	-0.475184	8.31465e-05
Cpin_4669	Xylose isomerase domain protein TIM barrel	-0.475212	0.00120084
Cpin_0194	cell shape determining protein, MreB/Mrl family	-0.477173	4.64774e-06
Cpin_6451	DNA primase	-0.477333	0.000227079
Cpin_2357	two component transcriptional regulator, LuxR family	-0.477903	0.00943783
Cpin_0688	UDP-3-O-(3-hydroxymyristoyl) glucosamine N- acyltransferase	-0.477903	0.000189021
Cpin_1468	TonB-dependent receptor	-0.478011	0.00057658
Cpin_6226	Heavy metal transport/detoxification protein	-0.47837	5.73407e-05
Cpin_6271	cytochrome c class I	-0.479119	0.00185497
Cpin_3134	Methyltransferase type 11	-0.480573	0.00607188
Cpin_0526	hypothetical protein	-0.48156	7.8945e-05
Cpin_2384	nitrite reductase (NAD(P)H), large subunit	-0.48252	0.0065245
Cpin_1908	hypothetical protein	-0.48276	0.000533057
Cpin_5453	6,7-dimethyl-8-ribityllumazine synthase	-0.483301	0.00407665
Cpin_3308	ABC transporter related	-0.484641	0.000955731
Cpin_1256	hypothetical protein	-0.485072	0.000335987
Cpin_7006	proton-translocating NADH-quinone oxidoreductase, chain N	-0.486589	3.34789e-06
Cpin_1332	twin-arginine translocation protein, TatA/E family subunit	-0.48919	0.000749509
Cpin_1837	Non-specific serine/threonine protein kinase	-0.489795	0.00105064
Cpin_6501	Uroporphyrinogen III synthase HEM4	-0.490356	0.00953736
Cpin_3739	two component transcriptional regulator, winged helix family	-0.490432	0.00666077
Cpin_4998	acetyl-CoA hydrolase/transferase	-0.490485	0.00941219
Cpin_6522	Phosphoribosylformylglycinamidine cyclo-ligase	-0.490829	4.17197e-05
Cpin_6257	aminotransferase class I and II	-0.491303	1.49099e-05
Cpin_7242	hypothetical protein	-0.492169	0.00377723
Cpin_3370	peptide chain release factor 3	-0.492613	5.4768e-06
Cpin_5487	aspartate carbamoyltransferase	-0.493238	3.01059e-06
Cpin_2171	Exodeoxyribonuclease V	-0.493777	0.000310984
Cpin_3942	hypothetical protein	-0.494147	0.000802845
Cpin_5644	regulatory protein GntR HTH	-0.494922	0.00733924
Cpin_7021	TPR repeat-containing protein	-0.495058	2.42811e-07
Cpin_0756	ATPase associated with various cellular activities AAA_5	-0.495257	0.00141637
Cpin_1673	tRNA pseudouridine synthase B	-0.495913	0.00812994
Cpin_0490	deoxyhypusine synthase	-0.496963	2.48119e-05
Cpin_0675	hypothetical protein	-0.49746	0.000157875
Cpin_1944	peptidylprolyl isomerase FKBP-type	-0.497524	0.00030589
Cpin_2163	putative DNA helicase	-0.497753	0.000300176
Cpin_3588	TonB-dependent receptor plug	-0.498672	0.00214709
Cpin_1706	ribosomal protein L11	-0.499125	9.00711e-06
Cpin_6839	2-oxoglutarate dehydrogenase, E2 subunit, dihydrolipoamide succinyltransferase	-0.499446	1.54133e-07
Cpin_6886	tryptophanyl-tRNA synthetase	-0.499744	9.92717e-05
Cpin_5061	chaperone DnaJ domain protein	-0.500009	0.000662647
Cpin_6600	hypothetical protein	-0.500651	1.66541e-05
Cpin_3984	transcriptional regulator, TetR family	-0.502838	0.00180408
Cpin_1047	alpha/beta hydrolase fold protein	-0.503206	7.0272e-05
Cpin_1707	ribosomal protein L1	-0.503716	1.2338e-05
Cpin_6634	acetyl-CoA carboxylase, carboxyl transferase, alpha subunit	-0.504304	6.16208e-07
Cpin_0433	ATPase associated with various cellular activities AAA_3	-0.504856	2.95304e-07
Cpin_5951	signal transduction histidine kinase, LytS	-0.505454	1.43276e-05
Cpin_6980	hypothetical protein	-0.505644	2.12568e-05
Cpin_1049	ATP-NAD/AcoX kinase	-0.505999	0.000221879
Cpin_6948	3-oxoacyl-(acyl-carrier-protein) synthase III	-0.506689	1.17999e-05
Cpin_4734	nucleotide sugar dehydrogenase	-0.507423	0.000335114
Cpin_0602	NUDIX hydrolase	-0.508013	0.00102245
Cpin_1913	hypothetical protein	-0.510229	0.00213191
Cpin_2998	8-amino-7-oxononanoate synthase	-0.510746	0.00464451
Cpin_1708	ribosomal protein L10	-0.511223	5.14846e-05
Cpin_0839	beta-lactamase	-0.511598	7.63579e-06
Cpin_6932	conserved hypothetical protein	-0.511829	0.000714258
Cpin_7278	cytochrome c class I	-0.512035	1.07116e-05
Cpin_3092	MiaB-like tRNA modifying enzyme YliG	-0.512068	4.73341e-06
Cpin_0219	hypothetical protein	-0.512525	0.00174
Cpin_1714	amino acid permease-associated region	-0.513117	2.35677e-05
Cpin_6542	small GTP-binding protein	-0.513514	2.66816e-06
Cpin_0757	hypothetical protein	-0.51369	0.000498818
Cpin_5747	GAF sensor signal transduction histidine kinase	-0.513907	0.00158362
Cpin_1233	ATP synthase F1, alpha subunit	-0.514395	1.74784e-06
Cpin_1029	GH3 auxin-responsive promoter	-0.51449	3.65157e-05
Cpin_7093	small GTP-binding protein	-0.516411	0.000341867
Cpin_3078	cytochrome c assembly protein	-0.516596	2.57186e-05
Cpin_3077	hypothetical protein	-0.516744	0.000491776
Cpin_2340	Exonuclease RNase T and DNA polymerase III	-0.516754	6.46437e-05
Cpin_7240	phenylalanyl-tRNA synthetase, beta subunit	-0.517466	5.73055e-08
Cpin_1605	conserved hypothetical protein	-0.517636	0.000359889
Cpin_1523	cytochrome c assembly protein	-0.517714	0.000101712
Cpin_0818	hypothetical protein	-0.518448	8.96276e-05
Cpin_4392	Alpha-galactosidase	-0.518499	0.00150311
Cpin_0676	YicC domain protein	-0.518539	3.28797e-05
Cpin_3939	hypothetical protein	-0.521168	0.00405589
Cpin_7066	methionyl-tRNA synthetase	-0.521373	1.05581e-07
Cpin_7107	hypothetical protein	-0.523339	0.00412812
Cpin_2901	RNP-1 like RNA-binding protein	-0.524232	0.000911364
Cpin_0692	phenylalanyl-tRNA synthetase, alpha subunit	-0.524281	7.36896e-07
Cpin_1531	oxidoreductase domain protein	-0.524961	9.94379e-05
Cpin_0411	glycyl-tRNA synthetase	-0.525942	5.26447e-08
Cpin_5944	Rhodanese domain protein	-0.526506	0.000673918
Cpin_6844	Beta-ketoacyl synthase	-0.526774	0.00038401
Cpin_5486	TonB-dependent receptor plug	-0.526938	0.000393284
Cpin_0869	GH3 auxin-responsive promoter	-0.528308	4.39622e-06
Cpin_4114	two component transcriptional regulator, LuxR family	-0.528589	0.00356178
Cpin_0678	transcriptional regulator, Crp/Fnr family	-0.528613	1.57986e-05
Cpin_6199	transcriptional regulator, AraC family	-0.529331	0.00312145
Cpin_0882	ribosomal protein S2	-0.529943	1.95285e-06
Cpin_1260	protein of unknown function UPF0079	-0.530553	0.00855527
Cpin_4078	outer membrane protein/protective antigen OMA87-like protein	-0.531246	4.53224e-05
Cpin_3947	protein of unknown function DUF583	-0.531446	0.0015792
Cpin_0852	RNA polymerase, sigma 54 subunit, RpoN	-0.531621	2.93713e-05
Cpin_4478	Precorrin-6x reductase CbiJ/CobK	-0.532318	8.05782e-05
Cpin_4713	Radical SAM domain protein	-0.532532	3.29914e-07
Cpin_1239	D-isomer specific 2-hydroxyacid dehydrogenase NAD-binding	-0.534632	0.00120322
Cpin_2049	1-deoxy-D-xylulose 5-phosphate reductoisomerase	-0.535142	7.62656e-06
Cpin_6996	hypothetical protein	-0.53691	0.000528613
Cpin_6915	ATP-dependent DNA helicase RecG	-0.538414	4.06466e-05
Cpin_3372	metalloendopeptidase, glycoprotease family	-0.53857	0.000156708
Cpin_2404	CDP-alcohol phosphatidyltransferase	-0.538876	1.87241e-06
Cpin_5598	two component transcriptional regulator, LytTR family	-0.538977	0.00753
Cpin_0707	protein of unknown function DUF161	-0.540169	0.0025885
Cpin_1606	ribosomal protein S12	-0.540235	2.32775e-05
Cpin_3336	MCP methyltransferase, CheR-type	-0.540349	0.000201029
Cpin_2963	protein of unknown function DUF808	-0.540477	0.000238229
Cpin_1623	ribosomal protein L29	-0.540781	1.05092e-05
Cpin_6842	peptidase M14 carboxypeptidase A	-0.541967	0.000110854
Cpin_1916	Alpha-L-fucosidase	-0.542044	0.000939852
Cpin_4505	response regulator receiver and SARP domain protein	-0.5425	0.00221475
Cpin_0708	Arginase/agmatinase/formiminoglutamase	-0.544087	0.000622971
[truncated: 1,329 more rows]

## Sheet: Table S6
Table S6. C. pinensis gene expression data during growth on low melanin H. bicolor in exponential growth compared to stationary phase. Exponential growth on low melanin H. bicolor is the experimental condition that was compared to the control condition of stationary phase on low melanin H. bicolor.
Gene ID	Gene Product	Fold-Change (log2)	p-value		CAZyme-encoding genes highlighted in yellow
Cpin_0285	hypothetical protein	4.66148	2.08417e-14
Cpin_0334	Fibronectin type III domain protein	4.5816	3.28032e-66		Nitrogen utilization genes highlighted in green
Cpin_5671	Orotidine 5'-phosphate decarboxylase	4.45939	2.50419e-19
Cpin_4376	hypothetical protein	4.42445	3.45357e-05
Cpin_5109	glycoside hydrolase family 16	4.38543	6.43016e-66
Cpin_0289	hypothetical protein	4.35455	1.30492e-14
Cpin_5303	hypothetical protein	4.23877	0.000129462
Cpin_1573	S-adenosylmethionine decarboxylase related	4.2161	2.02625e-05
Cpin_2135	hypothetical protein	4.16017	3.63555e-16
Cpin_5304	Acyl transferase	4.14039	6.26155e-11
Cpin_5672	6-phospho 3-hexuloisomerase	4.13684	1.09786e-33
Cpin_5835	TonB-dependent receptor plug	4.13136	1.8614e-28
Cpin_2361	Mannose-1-phosphate guanylyltransferase	4.12432	1.09123e-06
Cpin_0287	hypothetical protein	4.08931	1.81797e-26
Cpin_4483	cobalbumin biosynthesis protein	4.08222	1.76011e-06
Cpin_1561	protein of unknown function DUF323	4.00216	0.000240549
Cpin_0298	hypothetical protein	3.99638	5.66882e-35
Cpin_4572	Beta-lactamase	3.99365	3.69724e-10
Cpin_0286	hypothetical protein	3.97372	1.86955e-13
Cpin_0290	hypothetical protein	3.90915	5.56154e-06
Cpin_0296	hypothetical protein	3.90493	7.74287e-18
Cpin_0293	hypothetical protein	3.90428	0.000377822
Cpin_5300	cytochrome P450	3.88683	8.789e-17
Cpin_0283	hypothetical protein	3.84896	2.80743e-10
Cpin_0294	hypothetical protein	3.82149	3.83557e-19
Cpin_4479	cobalamin biosynthesis protein CbiD	3.78558	2.11844e-12
Cpin_6740	TonB-dependent receptor plug	3.63883	1.588e-69
Cpin_2360	NusG antitermination factor	3.61662	3.12353e-06
Cpin_5477	conserved hypothetical protein	3.60957	1.88822e-55
Cpin_7079	protein of unknown function DUF214	3.60696	5.22979e-11
Cpin_6736	glycoside hydrolase family 30	3.60041	5.69243e-68
Cpin_4482	von Willebrand factor type A	3.57651	1.10362e-11
Cpin_1570	protein of unknown function DUF350	3.56217	0.000516356
Cpin_5299	hypothetical protein	3.56146	1.19994e-09
Cpin_6074	hypothetical protein	3.51869	1.09696e-14
Cpin_1826	Phosphoribosylanthranilate isomerase	3.51778	0.000637409
Cpin_4094	hypothetical protein	3.48582	1.53691e-28
Cpin_6401	hypothetical protein	3.48025	0.000700532
Cpin_3637	Scramblase family protein	3.47933	1.05628e-24
Cpin_5483	hypothetical protein	3.47729	1.3012e-40
Cpin_3691	S-adenosylmethionine synthetase	3.46069	2.25801e-39
Cpin_6739	RagB/SusD domain protein	3.42139	4.09998e-41
Cpin_2200	hypothetical protein	3.41471	2.06377e-14
Cpin_4164	hypothetical protein	3.41277	6.40257e-38
Cpin_2183	OmpA/MotB domain protein	3.40178	1.05958e-15
Cpin_6073	Extracellular ligand-binding receptor	3.39566	2.01941e-17
Cpin_4484	nicotinate-nucleotide/dimethylbenzimidazolephosp horibosyltransferase	3.38786	8.10832e-20
Cpin_3922	conserved hypothetical protein	3.38229	2.29481e-48
Cpin_6738	hypothetical protein	3.37661	2.81661e-41
Cpin_4350	WGR domain protein	3.365	9.40272e-27
Cpin_5305	PfaD family protein	3.35828	6.0009e-18
Cpin_0284	hypothetical protein	3.35709	1.52703e-19
Cpin_0297	hypothetical protein	3.34799	4.48968e-11
Cpin_5298	protein of unknown function DUF98	3.33225	1.67643e-09
Cpin_5297	KR domain protein	3.32467	8.79184e-19
Cpin_6735	glycoside hydrolase family 30	3.32095	4.93052e-51
Cpin_5302	acyl carrier protein	3.30635	0.000233498
Cpin_5823	hypothetical protein	3.29582	5.88773e-22
Cpin_2455	hypothetical protein	3.28624	9.43642e-17
Cpin_4476	precorrin-6y C5,15-methyltransferase (decarboxylating), CbiE subunit	3.27277	2.92064e-23
Cpin_4477	precorrin-4 C11-methyltransferase	3.26249	2.55681e-33
Cpin_4481	Magnesium chelatase	3.25474	1.52615e-15
Cpin_0167	Endothelin-converting enzyme 1	3.25168	1.35163e-53
Cpin_6481	5-methyltetrahydropteroyltriglutamate/homocystei neS-methyltransferase	3.24295	7.70449e-19
Cpin_6363	hypothetical protein	3.24154	2.27978e-15
Cpin_4478	Precorrin-6x reductase CbiJ/CobK	3.24084	4.74489e-17
Cpin_0295	hypothetical protein	3.2387	6.03532e-06
Cpin_0867	Methylenetetrahydrofolate reductase (NAD(P)H)	3.23694	1.21939e-18
Cpin_5836	RagB/SusD domain protein	3.23019	2.27958e-16
Cpin_5292	erythronolide synthase, Beta-ketoacyl-acyl- carrier-protein synthase I	3.22675	1.73649e-13
Cpin_6737	glycoside hydrolase family 16	3.21194	2.9486e-33
Cpin_7302	hypothetical protein	3.21173	4.89529e-05
Cpin_2413	hypothetical protein	3.2003	2.10033e-10
Cpin_4489	cobalamin biosynthesis protein CobW	3.19462	1.56258e-37
Cpin_7184	transcriptional regulator, LuxR family	3.18859	0.000112057
Cpin_6565	RagB/SusD domain protein	3.17105	5.27556e-42
Cpin_6566	TonB-dependent receptor plug	3.17011	2.55479e-54
Cpin_4480	hypothetical protein	3.15375	5.65691e-13
Cpin_0714	peptidase C1B bleomycin hydrolase	3.15352	3.13512e-44
Cpin_4471	High-affinity nickel permease-like protein	3.14307	1.33846e-26
Cpin_2195	PKD domain containing protein	3.1321	6.55883e-29
Cpin_0225	YceI family protein	3.11721	5.98026e-06
Cpin_3931	conserved hypothetical protein	3.10265	0.000114684
Cpin_2039	adenosylhomocysteinase	3.10238	3.10883e-23
Cpin_1841	Kelch repeat-containing protein	3.08128	3.38087e-17
Cpin_4095	zinc finger SWIM domain protein	3.07994	7.2244e-19
Cpin_6272	protein of unknown function DUF1080	3.07486	2.09681e-23
Cpin_4274	hypothetical protein	3.06543	5.39896e-05
Cpin_7281	glycosyl transferase family 2	3.06281	1.43519e-10
Cpin_3923	conserved hypothetical protein	3.05802	4.50579e-05
Cpin_1738	PKD domain containing protein	3.05292	0.00103578
Cpin_4053	hypothetical protein	3.0413	4.42672e-20
Cpin_5296	Beta-ketoacyl synthase	3.03781	6.85584e-19
Cpin_6071	ABC transporter related	3.0348	5.00311e-11
Cpin_6651	hypothetical protein	3.02827	0.0099892
Cpin_2193	hypothetical protein	3.0171	6.67716e-10
Cpin_6390	conserved repeat domain protein	3.01183	0.000968371
Cpin_5469	Nucleoside-diphosphate kinase	3.00485	5.29854e-26
Cpin_3609	conserved hypothetical protein	3.00421	4.61872e-06
Cpin_5306	NusG antitermination factor	2.98856	4.49235e-09
Cpin_5569	hypothetical protein	2.98153	1.10132e-30
Cpin_2191	TonB-dependent receptor plug	2.97749	5.2915e-19
Cpin_6641	hypothetical protein	2.97681	7.49479e-11
Cpin_2070	DEAD/DEAH box helicase domain protein	2.97628	1.18633e-14
Cpin_3928	PAAR repeat-containing protein	2.97611	0.00614697
Cpin_2192	hypothetical protein	2.96532	5.67921e-09
Cpin_2362	NAD-dependent epimerase/dehydratase	2.96255	1.23027e-05
Cpin_2984	hypothetical protein	2.95599	7.61112e-10
Cpin_5795	hypothetical protein	2.95283	1.36405e-08
Cpin_2194	hypothetical protein	2.95127	2.96836e-10
Cpin_3085	alkyl hydroperoxide reductase/ Thiol specific antioxidant/ Mal allergen	2.94678	2.23554e-27
Cpin_7138	hypothetical protein	2.94676	1.05806e-17
Cpin_7177	TonB-dependent receptor plug	2.93816	0.00652082
Cpin_4486	Phosphoglycerate mutase	2.93796	1.76392e-08
Cpin_6570	glucosamine-6-phosphate isomerase	2.93184	8.57441e-22
Cpin_0321	Amidohydrolase 3	2.92721	0.00620022
Cpin_1874	All-trans-retinol 13,14-reductase	2.91973	3.25637e-09
Cpin_0299	hypothetical protein	2.91892	6.37215e-11
Cpin_5676	fatty acid desaturase	2.91684	0.000109611
Cpin_6072	ABC transporter related	2.89675	0.000917365
Cpin_6562	ROK family protein	2.89436	2.05939e-22
Cpin_0344	hypothetical protein	2.89334	6.86406e-23
Cpin_6592	isocitrate dehydrogenase, NADP-dependent	2.8927	6.32052e-32
Cpin_4130	hypothetical protein	2.88456	1.04342e-05
Cpin_3132	PepSY-associated TM helix domain protein	2.88027	2.414e-24
Cpin_6806	Alpha-L-fucosidase	2.86968	1.19876e-23
Cpin_1568	twin-arginine translocation pathway signal	2.86108	2.15775e-09
Cpin_4517	hypothetical protein	2.85001	2.85539e-13
Cpin_7080	efflux transporter, RND family, MFP subunit	2.84731	3.95929e-20
Cpin_1713	outer membrane chaperone Skp (OmpH)	2.84622	1.05005e-26
Cpin_5471	Phosphatidylinositol diacylglycerol-lyase	2.84424	0.00342928
Cpin_6816	alpha-1,2-mannosidase	2.84302	9.25278e-27
Cpin_1258	hypothetical protein	2.8322	4.45278e-12
Cpin_5220	hypothetical protein	2.83174	0.00838588
Cpin_6804	hypothetical protein	2.83123	3.14672e-19
Cpin_6245	chaperonin GroEL	2.82927	1.99607e-22
Cpin_7128	hypothetical protein	2.82758	3.63469e-05
Cpin_3661	hypothetical protein	2.82219	0.00280012
Cpin_5553	Chitinase	2.81734	4.69716e-44
Cpin_1840	hypothetical protein	2.81248	1.25388e-15
Cpin_2358	periplasmic protein involved in polysaccharide export	2.80759	9.02757e-10
Cpin_2461	O-antigen polymerase	2.8018	1.04001e-06
Cpin_2182	hypothetical protein	2.80091	1.14997e-11
Cpin_2359	capsular exopolysaccharide family	2.79785	2.79656e-21
Cpin_2198	OmpA/MotB domain protein	2.78856	2.17217e-16
Cpin_5837	hypothetical protein	2.7883	2.12339e-06
Cpin_1820	histidinol-phosphatase	2.78454	2.05264e-06
Cpin_5301	Beta-ketoacyl synthase	2.78162	2.49596e-09
Cpin_2803	Basic Secretory Protein	2.78061	1.45303e-46
Cpin_2115	hypothetical protein	2.78046	3.60864e-18
Cpin_1728	protein of unknown function DUF1680	2.77561	2.26098e-17
Cpin_5117	Carbohydrate binding family 6	2.77381	2.92427e-32
Cpin_4301	short-chain dehydrogenase/reductase SDR	2.76975	9.19899e-06
Cpin_2462	hypothetical protein	2.76412	2.47977e-10
Cpin_6159	Alpha-N-arabinofuranosidase	2.76302	1.95185e-12
Cpin_5357	hypothetical protein	2.7546	0.000397358
Cpin_1839	hypothetical protein	2.75437	7.98483e-18
Cpin_0288	hypothetical protein	2.75297	4.03637e-06
Cpin_5467	peptidylprolyl isomerase FKBP-type	2.75276	3.82078e-15
Cpin_1572	hypothetical protein	2.74734	2.72852e-16
Cpin_6271	cytochrome c class I	2.73777	1.17463e-17
Cpin_0544	PfkB domain protein	2.73524	6.96207e-18
Cpin_3133	TonB-dependent siderophore receptor	2.73003	3.35517e-19
Cpin_5834	PKD domain-containing protein	2.72686	7.44294e-08
Cpin_6273	TonB-dependent receptor	2.72182	3.21945e-37
Cpin_4474	precorrin-2 C20-methyltransferase	2.71149	8.90661e-17
Cpin_5365	WGR domain protein	2.71079	5.63038e-11
Cpin_3665	fructose-bisphosphate aldolase, class II	2.70779	6.2433e-14
Cpin_1817	ATP phosphoribosyltransferase	2.69187	4.77567e-06
Cpin_0658	nuclease (SNase domain protein)	2.68742	0.0010051
Cpin_6837	hypothetical protein	2.6852	4.88433e-06
Cpin_1059	oxidoreductase domain protein	2.68422	3.63608e-35
Cpin_2400	Inositol-3-phosphate synthase	2.68113	5.75569e-34
Cpin_1929	xylose isomerase	2.67774	7.89203e-40
Cpin_6925	Aminopeptidase N-like protein	2.67559	7.41487e-26
Cpin_1569	Spermine synthase	2.67382	6.78262e-17
Cpin_0463	metallophosphoesterase	2.67122	6.04351e-05
Cpin_4359	hypothetical protein	2.66402	0.00130454
Cpin_4488	cobaltochelatase, CobN subunit	2.65234	4.86899e-21
Cpin_5193	Thioesterase	2.65019	5.16023e-06
Cpin_5709	hypothetical protein	2.64663	2.6368e-14
Cpin_6541	conserved hypothetical protein	2.64303	2.1373e-21
Cpin_1565	conserved hypothetical protein	2.64071	6.00226e-10
Cpin_1418	Peptidase M1 membrane alanine aminopeptidase	2.64034	1.21054e-22
Cpin_1175	Integral membrane protein TerC	2.63591	2.25699e-21
Cpin_0224	hypothetical protein	2.63256	5.69514e-08
Cpin_4793	hypothetical protein	2.63015	0.0060925
Cpin_5295	Hydroxymethylglutaryl-CoA synthase	2.6277	9.0691e-09
Cpin_5900	hypothetical protein	2.62533	0.00168
Cpin_6646	hypothetical protein	2.6174	4.32955e-19
Cpin_2770	hypothetical protein	2.61102	0.000258054
Cpin_1277	ABC transporter related	2.60896	3.17482e-06
Cpin_6310	conserved hypothetical protein	2.60786	4.11301e-10
Cpin_1897	TonB-dependent receptor plug	2.60002	1.55564e-06
Cpin_1633	ribosomal protein L30	2.59928	8.01332e-20
Cpin_5439	Inorganic diphosphatase	2.59858	4.51912e-23
Cpin_7126	protein of unknown function DUF6 transmembrane	2.59732	7.56844e-08
Cpin_1083	glycosyl transferase group 1	2.58832	1.01376e-05
Cpin_5170	hypothetical protein	2.58799	0.000723636
Cpin_2454	hypothetical protein	2.58376	5.2432e-25
Cpin_3115	GHMP kinase	2.57302	1.45285e-12
Cpin_4475	precorrin-3B C17-methyltransferase	2.57247	1.51875e-24
Cpin_2004	nuclear protein SET	2.57196	1.4463e-23
Cpin_5864	ABC-type branched-chain amino acid transport systems periplasmic component-like protein	2.56774	3.43022e-06
Cpin_7108	protein of unknown function DUF1501	2.56314	1.5915e-17
Cpin_4516	hypothetical protein	2.55911	2.65753e-14
Cpin_5192	conserved hypothetical protein	2.54094	2.27737e-17
Cpin_4487	ATP/cobalamin adenosyltransferase	2.54081	4.25071e-14
Cpin_1069	conserved hypothetical protein	2.5369	3.93774e-37
Cpin_3468	hypothetical protein	2.52886	0.000879334
Cpin_3926	conserved hypothetical protein	2.5287	0.00789187
Cpin_1621	ribosomal protein S3	2.52661	2.32759e-18
Cpin_5198	NusG antitermination factor	2.51653	3.04862e-06
Cpin_5185	conserved hypothetical protein	2.51074	1.53602e-07
Cpin_1541	hypothetical protein	2.50979	0.000180523
Cpin_1624	ribosomal protein S17	2.50811	5.85443e-20
Cpin_1615	ribosomal protein L3	2.50772	4.24816e-12
Cpin_1818	histidinol dehydrogenase	2.50692	3.31182e-10
Cpin_2778	hypothetical protein	2.50593	0.000827325
Cpin_4706	UDP-N-acetylglucosamine 2-epimerase	2.50387	9.92435e-09
Cpin_2013	phosphodiesterase, MJ0936 family	2.50136	3.2403e-05
Cpin_2276	hypothetical protein	2.49844	2.17375e-09
Cpin_5254	conserved hypothetical protein	2.48899	0.000598339
Cpin_6681	hypothetical protein	2.48768	1.91956e-08
Cpin_2412	hypothetical protein	2.47366	0.00182014
Cpin_1080	NAD-dependent epimerase/dehydratase	2.47261	1.34694e-08
Cpin_6064	hypothetical protein	2.47257	4.64952e-06
Cpin_5184	hypothetical protein	2.46998	1.09799e-05
Cpin_1623	ribosomal protein L29	2.46581	2.05748e-18
Cpin_5579	TonB-dependent siderophore receptor	2.46324	1.59782e-05
Cpin_2181	conserved repeat domain protein	2.4617	7.80331e-16
Cpin_5866	Tail Collar domain protein	2.4586	0.000439734
Cpin_1616	ribosomal protein L4/L1e	2.45746	3.42456e-17
Cpin_7275	PKD domain containing protein	2.45083	1.17915e-18
Cpin_6628	hypothetical protein	2.44995	0.00457717
Cpin_1397	glyceraldehyde-3-phosphate dehydrogenase, type I	2.44797	2.20314e-19
Cpin_7293	Glycine hydroxymethyltransferase	2.44595	4.57835e-16
Cpin_5410	alpha-glucosidase, putative	2.44491	1.78891e-19
Cpin_7280	oxidoreductase domain protein	2.44358	6.56099e-29
Cpin_1895	alkyl hydroperoxide reductase/ Thiol specific antioxidant/ Mal allergen	2.43344	2.86003e-08
Cpin_5737	ABC transporter related	2.43258	0.000186088
Cpin_6586	two component transcriptional regulator, LytTR family	2.43256	0.000509251
Cpin_3929	GPW/gp25 family protein	2.42577	0.00416285
Cpin_2117	hypothetical protein	2.42173	9.8161e-10
Cpin_1620	ribosomal protein L22	2.41803	6.51141e-24
Cpin_1340	hypothetical protein	2.41314	3.30377e-08
Cpin_6196	hypothetical protein	2.41309	7.66588e-31
Cpin_0157	3-oxoacyl-(acyl-carrier-protein) synthase 2	2.41126	2.35401e-22
Cpin_5290	erythronolide synthase, 6-methylsalicylic acid synthase	2.40916	4.72671e-12
Cpin_2364	GDP-mannose 4,6-dehydratase	2.40621	6.1737e-12
Cpin_1511	dTDP-glucose 4,6-dehydratase	2.40591	2.03928e-15
Cpin_1421.1/Cpin_R0041	tRNA-Ala	2.40453	9.15904e-09
Cpin_1617	Ribosomal protein L25/L23	2.40178	8.36468e-14
Cpin_6786	hypothetical protein	2.40165	5.47189e-17
Cpin_5291	erythronolide synthase, Mycocerosate synthase	2.40147	4.56217e-14
Cpin_1509	dTDP-4-dehydrorhamnose reductase	2.397	8.51758e-20
Cpin_6645	hypothetical protein	2.39257	1.76273e-10
Cpin_0741	PpiC-type peptidyl-prolyl cis-trans isomerase	2.39195	2.31037e-28
Cpin_1060	protein of unknown function DUF1080	2.38819	1.12542e-16
Cpin_1632	ribosomal protein S5	2.38569	6.0931e-32
Cpin_5660	hypothetical protein	2.38152	7.93401e-05
Cpin_1557	putative signal transduction histidine kinase	2.37917	0.0010306
Cpin_1618	ribosomal protein L2	2.37029	7.52497e-15
Cpin_5862	hypothetical protein	2.3697	5.91965e-05
Cpin_0242	glutaminyl-tRNA synthetase	2.36939	1.78928e-13
Cpin_1651	amino acid permease-associated region	2.36802	5.69415e-22
Cpin_4849	TonB-dependent receptor plug	2.36316	0.00129211
Cpin_1055	ribosomal protein L34	2.36309	8.90909e-12
Cpin_1660	acetyl-CoA carboxylase, biotin carboxylase	2.36107	7.65436e-21
Cpin_2173	3-Oxoacyl-(acyl-carrier-protein (ACP)) synthase III domain protein	2.36091	5.03756e-21
Cpin_2201	RNA polymerase, sigma-24 subunit, ECF subfamily	2.36061	6.62617e-07
Cpin_4052	UbiA prenyltransferase	2.35976	1.249e-10
Cpin_5865	Tail Collar domain protein	2.35866	1.13126e-06
Cpin_1619	ribosomal protein S19	2.35705	7.11155e-16
Cpin_1544	putative transcriptional regulator, Crp/Fnr family	2.35478	3.31014e-05
Cpin_1513	nucleotide sugar dehydrogenase	2.35454	6.35608e-14
Cpin_1627	ribosomal protein L5	2.35252	6.59276e-21
Cpin_1398	Phosphoglycerate kinase	2.35112	3.32424e-12
Cpin_2837	IucA/IucC family protein	2.34979	0.000606961
Cpin_1962	Homoserine dehydrogenase	2.34896	2.12735e-10
Cpin_5819	hypothetical protein	2.34429	8.06707e-08
Cpin_5171	PhnA protein	2.34249	6.16956e-05
Cpin_2549	ABC transporter related	2.34168	1.35423e-18
Cpin_1086	UDP-N-acetylglucosamine 2-epimerase	2.34144	2.18875e-09
Cpin_2453	alkyl hydroperoxide reductase/ Thiol specific antioxidant/ Mal allergen	2.32751	6.98704e-08
Cpin_2074	aconitase B, N-terminal subunit	2.32746	2.45874e-31
Cpin_6119	major facilitator superfamily MFS_1	2.32732	5.82976e-11
Cpin_1530	2-C-methyl-D-erythritol 4-phosphate cytidylyltransferase	2.3265	0.000540717
Cpin_6670	hypothetical protein	2.32269	0.00118922
Cpin_1559	hypothetical protein	2.31981	0.000132522
Cpin_6423	hypothetical protein	2.31382	2.55962e-11
Cpin_6564	CutC family protein	2.31336	1.2999e-05
Cpin_6613	thioesterase superfamily protein	2.31273	7.8025e-07
Cpin_5293	Enoyl-CoA hydratase/isomerase	2.3118	0.00090059
Cpin_1329	16S rRNA processing protein RimM	2.30468	1.49423e-12
Cpin_1729	alpha-L-rhamnosidase	2.30166	5.44476e-14
Cpin_2040	hypothetical protein	2.30121	4.82762e-11
Cpin_6457	hypothetical protein	2.29942	0.00163759
Cpin_2830	secretion protein HlyD	2.29711	0.0031554
Cpin_3927	Rhs element Vgr protein	2.29549	1.80369e-08
Cpin_5191	amino acid adenylation domain protein	2.29536	4.29269e-24
Cpin_1081	polysaccharide biosynthesis protein	2.29381	5.39097e-06
Cpin_0880	ribosomal protein L13	2.29374	2.81603e-10
Cpin_2366	hypothetical protein	2.29363	3.1867e-08
Cpin_2196	PKD domain containing protein	2.29128	1.91336e-09
Cpin_4889	hypothetical protein	2.28959	4.148e-12
Cpin_7036	DNA-3-methyladenine glycosylase	2.28854	1.41677e-06
Cpin_1278	acyl-(acyl-carrier-protein)--UDP-N-acetylglucosa mineO-acyltransferase	2.28652	1.44392e-16
Cpin_1368	hypothetical protein	2.28236	2.86644e-05
Cpin_0828	hypothetical protein	2.2813	1.68049e-06
Cpin_1082	conserved hypothetical protein	2.27981	9.79351e-06
Cpin_5189	amino acid adenylation domain protein	2.27902	1.37243e-31
Cpin_6644	hypothetical protein	2.27442	2.76298e-05
Cpin_1257	undecaprenol kinase	2.27435	9.54684e-13
Cpin_6602	succinyl-CoA synthetase, beta subunit	2.27393	3.11883e-11
Cpin_6995	ribosomal protein L9	2.27369	7.29209e-18
Cpin_2069	conserved hypothetical protein	2.2699	1.53389e-14
Cpin_2831	putative outer membrane protein	2.26965	0.00369131
Cpin_3921	hypothetical protein	2.26271	1.56357e-07
Cpin_1510	dTDP-4-dehydrorhamnose 3,5-epimerase	2.25838	6.14991e-06
Cpin_6360	putative virion core protein (lumpy skin disease virus)-like protein	2.25738	9.24258e-10
Cpin_3660	hypothetical protein	2.25627	0.00123905
Cpin_4953	hypothetical protein	2.25522	2.17275e-05
Cpin_0944	peptidase M22 glycoprotease	2.25394	0.000155416
Cpin_2275	glycoside hydrolase family 2 sugar binding	2.25286	1.11295e-15
Cpin_3930	hypothetical protein	2.2526	1.16859e-06
Cpin_4470	conserved hypothetical protein	2.25228	3.16168e-21
Cpin_6563	N(4)-(beta-N-acetylglucosaminyl)-L-asparaginase	2.25213	4.9072e-11
Cpin_6994	ribosomal protein S18	2.24345	6.63251e-18
Cpin_6246	chaperonin Cpn10	2.24271	9.36104e-10
Cpin_4519	hypothetical protein	2.24146	2.44304e-09
Cpin_2548	conserved hypothetical protein	2.24037	1.5945e-14
Cpin_3951	Aminopeptidase N-like protein	2.23687	4.04368e-30
Cpin_7300	FAD dependent oxidoreductase	2.23588	1.60029e-11
Cpin_0725	glycerophosphoryl diester phosphodiesterase	2.23329	4.87335e-12
Cpin_2068	hypothetical protein	2.23249	7.4513e-15
Cpin_5565	response regulator receiver protein	2.22446	5.15928e-05
Cpin_1622	ribosomal protein L16	2.22361	5.68588e-14
Cpin_1162	enolase	2.21979	1.34149e-14
Cpin_5738	hypothetical protein	2.21918	0.00082806
Cpin_6055	hypothetical protein	2.21085	2.06867e-24
Cpin_1330	tRNA (guanine-N1)-methyltransferase	2.21067	2.70955e-13
Cpin_4473	cobalamin (vitamin B12) biosynthesis CbiX protein	2.20986	9.64202e-15
Cpin_5583	transglutaminase domain protein	2.20933	2.53877e-06
Cpin_1708	ribosomal protein L10	2.2068	5.27513e-13
Cpin_2457	hypothetical protein	2.20319	4.48198e-18
Cpin_2028	dihydrodipicolinate reductase	2.19872	7.40352e-20
Cpin_5188	amino acid adenylation domain protein	2.19722	1.65946e-22
Cpin_2458	hypothetical protein	2.19548	1.38314e-09
Cpin_5339	glucose sorbosone dehydrogenase	2.19525	5.64897e-20
Cpin_0888	histone family protein DNA-binding protein	2.19474	1.43621e-15
Cpin_5121	hypothetical protein	2.19473	1.04665e-06
Cpin_4622	biotin synthase	2.19448	6.06556e-13
Cpin_2456	hypothetical protein	2.19344	1.31854e-10
Cpin_5992	hypothetical protein	2.19322	5.18333e-05
Cpin_1306	TonB-dependent receptor plug	2.19174	2.33938e-07
Cpin_3805	glycoside hydrolase family 18	2.19125	1.89058e-20
Cpin_2460	signal peptidase I	2.19035	0.00154712
Cpin_6721	conserved hypothetical protein	2.19011	3.09782e-06
Cpin_5804	hypothetical protein	2.18953	7.11342e-13
Cpin_2727	efflux transporter, RND family, MFP subunit	2.18938	6.88168e-05
Cpin_3111	hypothetical protein	2.17835	8.70054e-11
Cpin_2116	hypothetical protein	2.17572	5.32681e-09
Cpin_6560	glucose/galactose transporter	2.17504	4.26734e-13
Cpin_2419	RNA ligase, DRB0094 family	2.17338	0.00218744
Cpin_4705	glycosyl transferase family 2	2.16797	1.55131e-07
Cpin_2321	pyruvate kinase	2.16759	1.23762e-22
Cpin_1706	ribosomal protein L11	2.16645	8.83983e-15
Cpin_6497	protoporphyrinogen oxidase	2.15999	4.02444e-11
Cpin_6884	hypothetical protein	2.15779	0.00523088
Cpin_4111	hypothetical protein	2.15739	0.00120426
Cpin_5265	hypothetical protein	2.15409	3.07503e-17
Cpin_5897	hypothetical protein	2.14918	6.36167e-08
Cpin_6240	hypothetical protein	2.14718	1.72489e-08
Cpin_0266	alpha/beta hydrolase fold protein	2.1465	0.00820797
Cpin_0181	glucose-1-phosphate thymidylyltransferase	2.14585	2.15636e-12
Cpin_4514	hypothetical protein	2.14581	1.81676e-06
Cpin_3469	hypothetical protein	2.14452	9.3243e-12
Cpin_2550	conserved hypothetical protein	2.13995	5.17947e-20
Cpin_5289	KR domain protein	2.13939	2.74432e-10
Cpin_1831	imidazoleglycerol phosphate synthase, cyclase subunit	2.13906	0.000121113
Cpin_1054	outer membrane chaperone Skp (OmpH)	2.13783	1.09039e-31
Cpin_3944	Glycoside hydrolase, family 20, catalytic core	2.13364	1.69205e-16
Cpin_0362	3-oxoacyl-(acyl-carrier-protein) synthase 2	2.13037	2.96708e-13
Cpin_3654	Methylcrotonoyl-CoA carboxylase	2.1261	3.53489e-25
Cpin_3326	YceI family protein	2.12389	3.74138e-08
Cpin_5492	bacterial peptide chain release factor 2 (bRF- 2)	2.12186	5.59611e-31
Cpin_0824	hypothetical protein	2.12105	1.49302e-23
Cpin_0881	ribosomal protein S9	2.12082	4.32607e-07
Cpin_7142	ABC transporter related	2.12058	0.00135242
Cpin_0817	oxidoreductase domain protein	2.12002	1.68259e-20
Cpin_0363	acyl carrier protein	2.11821	1.01635e-07
Cpin_2686	putative transcriptional regulator, Crp/Fnr family	2.11662	0.00877343
Cpin_5846	hypothetical protein	2.11014	2.27221e-10
Cpin_6708	Appr-1-p processing domain protein	2.11007	7.89224e-05
Cpin_2402	hypothetical protein	2.10958	4.42837e-05
Cpin_7192	Alpha-L-fucosidase	2.10936	4.56604e-10
Cpin_2199	hypothetical protein	2.10394	1.3178e-09
Cpin_6362	hypothetical protein	2.10366	5.85518e-09
Cpin_0599	glycine cleavage system T protein	2.10282	5.64832e-14
Cpin_2197	hypothetical protein	2.10155	2.68853e-08
Cpin_5481	LmbE family protein	2.10102	1.69482e-10
Cpin_6984	protein of unknown function DUF450	2.10031	8.2639e-06
Cpin_3559	hypothetical protein	2.0989	5.77114e-07
Cpin_1295	trigger factor	2.09872	9.03393e-19
Cpin_2726	uracil-DNA glycosylase	2.09857	9.84024e-10
Cpin_5884	phosphoglucomutase/phosphomannomutase alpha/beta/alpha domain I	2.09544	2.18407e-12
Cpin_3757	4-diphosphocytidyl-2C-methyl-D-erythritolkinase	2.09447	1.0941e-09
Cpin_1339	KWG Leptospira repeat protein	2.09366	0.00220452
Cpin_1830	phosphoribosylformimino-5-aminoimidazole carboxamide ribotide isomerase	2.0919	0.000644795
Cpin_0943	3-hydroxyacyl-CoA dehydrogenase domain protein	2.08309	0.0051998
Cpin_1869	outer membrane lipoprotein carrier protein LolA	2.08111	0.00546502
Cpin_1631	ribosomal protein L18	2.0802	7.29769e-15
Cpin_7301	hypothetical protein	2.07941	2.83944e-11
Cpin_1232	ATP synthase F1, delta subunit	2.07666	9.12953e-13
Cpin_1172	von Willebrand factor type A	2.07547	3.30463e-08
Cpin_1052	surface antigen variable number repeat protein	2.07446	2.14374e-17
Cpin_5294	Enoyl-CoA hydratase/isomerase	2.06916	0.0059136
Cpin_7137	hypothetical protein	2.0665	7.33081e-07
Cpin_6502	uroporphyrinogen decarboxylase	2.06324	1.61632e-12
Cpin_1504	amidohydrolase	2.06291	1.07966e-20
Cpin_5122	alpha/beta hydrolase fold protein	2.06032	4.55502e-06
Cpin_4104	hypothetical protein	2.05887	8.10471e-06
Cpin_3924	conserved hypothetical protein	2.05629	0.00245508
Cpin_2367	glycosyl transferase group 1	2.05612	0.0052665
Cpin_7060	hypothetical protein	2.05596	1.16298e-07
Cpin_6918	queuine tRNA-ribosyltransferase	2.05427	1.73112e-12
Cpin_1004	asparaginyl-tRNA synthetase	2.05358	8.47393e-18
Cpin_2835	Pyridoxal-dependent decarboxylase	2.05163	0.00340823
Cpin_1945	peptidase S15	2.05095	3.20874e-21
Cpin_1859	hypothetical protein	2.05076	1.20156e-15
Cpin_3683	3-methyl-2-oxobutanoatehydroxymethyltransferase	2.04392	4.00929e-14
Cpin_1629	ribosomal protein S8	2.04009	4.26545e-10
Cpin_2480	hypothetical protein	2.03963	0.0045207
Cpin_6709	Glyoxalase/bleomycin resistance protein/dioxygenase	2.03852	0.00358792
Cpin_0247	L-asparaginase, type I	2.03835	5.08934e-11
Cpin_3134	Methyltransferase type 11	2.038	1.9472e-06
Cpin_3652	putative protein of poly-gamma-glutamate biosynthesis (capsule formation)	2.03724	5.34296e-07
Cpin_6838	Fmu (Sun) domain protein	2.03652	6.87075e-05
Cpin_1625	ribosomal protein L14	2.03393	8.0526e-12
Cpin_7211	Glutamate--ammonia ligase	2.03375	1.73631e-12
Cpin_3976	alpha-1,2-mannosidase	2.03088	8.48787e-17
Cpin_0240	hypothetical protein	2.03064	2.91878e-11
Cpin_3108	DNA topoisomerase (ATP-hydrolyzing)	2.0303	3.30962e-21
Cpin_1639	ribosomal protein S13	2.02799	2.40213e-17
Cpin_5190	amino acid adenylation domain protein	2.02736	6.27412e-13
Cpin_1560	peptidase C14 caspase catalytic subunit p20	2.02666	0.00920805
Cpin_2465	heme-binding protein	2.02438	1.19244e-13
Cpin_3653	NLP/P60 protein	2.02398	7.05436e-16
Cpin_4096	RNA-directed DNA polymerase	2.02387	1.32983e-09
Cpin_2174	hypothetical protein	2.02272	0.00616028
Cpin_0460	putative exporter of the RND superfamily protein	2.01728	4.82094e-11
Cpin_4734	nucleotide sugar dehydrogenase	2.01577	2.99059e-09
[truncated: 2,730 more rows]

## Sheet: Table S7
Table S7. C. pinensis gene expression data during stationary phase on low melanin H. bicolor compared to glucose. Stationary phase on low melanin H. bicolor is the experimental condition that was compared to the control condition of stationary phase on glucose.
[truncated: 2,188 more rows]

[truncated: 15 more sheets: Table S8, Table S9, Table S10, Table S11, Table S12, Table S13, Table S14, Table S15, Table S16, Table S17, Table S18, Table S19, Table S20, Table S21, Table S22]
